# Supplementary material for: Artificial intelligence-based risk assessment tools for sexual, reproductive and mental health: a systematic review
Source: BMC Med Inform Decis Mak. 2025 Mar 17;25:132. doi: 10.1186/s12911-025-02864-5 (PMC11912754; doi:10.1186/s12911-025-02864-5)
Supplement: Supplementary file 2 — Additional file 2. Article Characteristics. [file 12911_2025_2864_MOESM2_ESM.xlsx]

## Sheet: Sheet1
Reference	Author & Publication Year	Study Design	Purpose	population or Sample	Comparator	Outcome/ Result	Solution Category
23	Huang et al 2023	Retrospective cross-sectional study	Identify major risk factors affecting male sperm count using machine learning predictive models	Male individuals underwent annual health screening	Traditional multiple linear regression	Identified major risk factors affecting male sperm count	Prediction tool
24	Chen et al 2023	observational and retrospective.	Develop and evaluate machine learning models for the prediction of cervical cancer	Patients at risk of cervical cancer	Comparison with other machine learning models	performance metrics evaluation for predicting cervical cancer in patients at risk	Prediction tool
25	Hariprasad et al 2023	retrospective observational study	Develop an efficient risk prediction model for cervical cancer using machine learning techniques	Female patients	Comparison with existing models	Improved performance metrics in predicting cervical cancer risk	Prediction tool
26	Al Ghadban et al 2023	Prospective case-cohort study	Utilize machine learning models on metabolomic data to predict spontaneous preterm birth in pregnant women.	Pregnant women at risk of spontaneous preterm birth	Standard clinical assessment	Accuracy of predicting spontaneous preterm birth	Prediction tool
27	Shivangi et al 2023	observational and analytical	Predict and analyze Polycystic Ovary Syndrome using machine learning techniques.	Women with polycystic ovary syndrome	Traditional diagnostic methods	Identification of important indicators	Prediction tool
28	Allen et al 2023	Observational study	Utilize natural language processing techniques to indirectly identify psychosocial risks	Pregnant and postpartum women	N/A	Identify psychosocial risks during the perinatal period through analysis of language patterns	Screening tool
29	Chen et al 2023	retrospective, observational study	develop and evaluate a machine learning-based prediction model for prostate cancer	Patients with suspected prostate cancer	Comparison with classical PSA predictors.	Improved accuracy in predicting prostate cancer diagnosis	Prediction tool
30	Cersonsky et al 2023	Observational study	create and refine machine learning models for predicting stillbirth	Pregnant women	Previous predictive models using logistic regression	Accuracy and sensitivity in predicting stillbirth	Prediction tool
31	Shen et al 2023	modeling cost-effectiveness analysis	Assess the cost-effectiveness of AI-assisted liquid-based cytology testing for cervical cancer screening	Women in China	Traditional screening methods	Cost-effectiveness for cervical cancer screening	Screening tool
32	Reátegui et al 2022	Observational and comparative study	Identify patterns in sociodemographic and clinical information related to cervical cancer in women with HPV.	Women with an active sexual life	Different cytology results, age groups, and marital statuses	Identification of patterns related to cervical cancer	Assessment tool
33	Xu et al 2022	Prospective	Develop a web-based risk prediction tool for HIV and STIs using machine learning algorithms	Individuals seeking HIV and STI risk assessment	Traditional risk assessment.	Personalized risk assessment for HIV and STIs	Prediction tool
34	Li et al 2022	Retrospective cohort study	Develop and validate a digital phenotyping algorithm for predicting the risk of preeclampsia in pregnant women using EMR data.	Pregnant women	N/A	Improved prediction accuracy and identification of risk factors for preeclampsia	Prediction tool
35	Amitai et al 2023	Cross Sectional Study	utilize machine learning algorithms to predict the risk of first trimester miscarriage in cleavage-stage embryos during IVF	women Cleavage-stage embryos	Traditional assessment methods	Prediction of first trimester miscarriage	Prediction tool
36	Blass et al 2022	retrospective cohort	Endometriosis prediction using machine learning algorithms.	Women with endometriosis	N/A	Prediction model performance	Prediction tool
37	Pawar et al 2022	cross-sectional	develop a robust machine learning predictive model for maternal health risk assessment.	Pregnant women	Traditional machine learning algorithms	Maternal health risk prediction	Prediction tool
38	Xu et al 2022	retrospective study	develop and validate a machine-learning-based risk prediction tool for HIV and three common STIs acquisition over the next 12 months	Individuals at risk of HIV and STI acquisition	N/A	Prediction of HIV and STI acquisition	Prediction tool
39	Jun et al 2022	retrospective observational study	Identify the risk factors of cervical cancer in women in a private hospital using probit regression analysis.	Women in a private hospital	Women without cervical cancer	Identification of risk factors for cervical cancer	Prediction tool
40	Bendifallah et al2022	retrospective cross-sectional study	Investigate the potential of machine learning algorithms as a screening approach for patients with endometriosis.	Women with endometriosis	Traditional diagnostic methods	Accuracy of endometriosis diagnosis	Screening tool
41	Nsugbe et al2022	retrospective study	To develop a predictive model for the early detection using machine learning	Women with endometrial cancer or atypical hyperplasia	Standard diagnostic methods	Early and accurate diagnosis of endometrial cancer	Daignosis tool
42	Sanderson et al 2020	Case-control study design.	predicting the risk of death by suicide following an emergency department visit for parasuicide	Individuals visited emergency department for parasuicide	N/A	Quantification of suicide risk in a clinical setting.	Prediction tool
43	Bao et al 2021	retrospective study	predict the diagnosis of HIV and sexually transmitted infections among men who have sex with men	Men who have sex with men	N/A	Diagnosis of HIV and sexually transmitted infections	Prediction tool
44	Metsker et al 2020	retrospective, observational, data-driven	To develop a data-driven model using machine learning methods for the prediction of a labor due date based on pregnancy history	female patient with underwent treatment	N/A	Prediction of a labor due date to allow proper resource planning	Prediction tool
45	Petrozziello et al 2019	Observational, retrospective, cohort, multicenter study	To develop and evaluate the performance of MCNN for the detection of fetal compromise during labor and delivery	Pregnant women in labor	Traditional visual examination of CTG	Improved accuracy in detecting fetal compromise during labor and delivery	Daignosis tool
46	Silva et al 2019	Experimental	To develop and evaluate the performance of LSTM networks trained with metaheuristic optimizers for predicting cervical cancer	Women with suspected cervical cancer	performance comparison of different metaheuristic optimizers	Improved accuracy in cancer diagnosis	Prediction tool
47	King et al 2018	retrospective observational	To develop and validate triage algorithms using routine clinical data to predict STI diagnoses	MSM and young people	N/A	Identification of factors associated with new STI diagnoses	Prediction tool
48	Bruno et al 2023	Cross-sectional Cohort	Explore the potential of machine learning to predict changes in depressive symptoms for subclinical depression patients	Patients with subclinical depression	Symptom changes over time	Forecasting of symptom changes using machine learning	Prediction tool
49	Foltz et al 2022	Cross Sectional Study	Reflect on the nature of measurement in language-based automated assessments of patients' mental state and cognitive function.	Patients undergoing automated assessment	Traditional assessment methods	Improved measurement accuracy and efficiency	Prediction tool
50	Adeli et al 2023	Longitudinal study	dynamically estimate the short-term risk of falls (within the next 4 weeks) using ambient gait monitoring and clinical data	Older adults with dementia	N/A	Estimation of fall risk within the next 4 weeks	Prediction tool
51	Msosa et al 2023	retrospective observational	Develop predictive models for mental health crisis prediction among individuals with depression	Mental health service users	N/A	Development and evaluation of predictive models for mental health crisis prediction	Assessment tool
52	Ilias et al 2023	experimental study	Propose and evaluate a solution for identifying stress and depression in social media using transformer-based models	Social media users	Performance of transformer based models	Improved model performance to identify differences between stressful and nonstressful texts	Screening tool
53	Biplob et al 2023	predictive study	The purpose of this study is to use machine learning algorithms to predict suicidal ratios across different continents.	Individuals at risk of suicide	Different machine learning algorithms perfomance	Prediction of suicidal ratio	Prediction tool
54	Popat et al 2023	computational and clinical research study	To explore the use of uncertainty-aware deep learning models for diagnosing mental health conditions using clinical patient health record data	Patients with mental health conditions	Traditional decision-making approaches meaning health care professionals	Improved clinical decision-making	Support tool
55	Akhlaghi et al 2023	prospective observational study	demonstrate the application of Bayesian Deep Learning models to support clinical decision-making for mental health conditions	Patients with mental health conditions	Traditional machine learning models and clinical diagnostic methods	Improved accuracy and reliability of clinical decision-making for mental health conditions	Support tool
56	Berge et al 2023	Qualitative co-design workshop	design and evaluate an AI-enhanced decision support during telephone triage in emergency medical calls.	Mental health patient	Traditional telephone triage workflow	Improved clinical assessment and documentation	Support tool
57	Lu et al 2022	Retrospective cohort study	Develop and evaluate machine learning models for the prediction of suicidal and self-injurious events	Inmates in a correctional setting	Comparison of the performance of AI algorithms with and without the incorporation of structured data	Improved prediction of suicidal and self-injurious events and enhanced sensitivity and specificity	Prediction tool
58	Miles et al 2022	cohort study	Develop and validate a risk prediction model to support ambulance clinical transport decisions on-scene	Conveyed ambulance patients	Standard transport decision-making	Avoidable ED attendances	Prediction tool
59	Aulia et al 2022	experimental study	Develop a machine learning solution for predicting depression in Indonesian Twitter users.	Indonesian Twitter users	Different data scenarios and pre-trained language models	Developed machine learning approaches for predicting depression	Prediction tool
60	Skaik et al 2022	computational research study	Develop and evaluate a predictive model for depression by automatically filling out the Beck's Depression Inventory (BDI) questionnaire	Social media users in Canada	N/A	Predicted depression levels	Prediction tool
61	Monreale et al 2022	observational and analytical	Identify mental-health related patient from subreddits using machine learning	Reddit users with addiction, anxiety, and depression	performance of different models and subsets of LIWC features	Detection and classification accuracy	Prediction tool
62	Shea et al 2022	Observational cohort study	Identify autistic adults enrolled in Medicaid programs with risk for adverse outcomes.	Autistic adults not enrolled in Medicaid	gold standard clinical assessment	developed and evaluated a PRE tool to identify Medicaid-enrolled autistic adults	Daignosis tool
63	Sun et al 2022	Mixed study	Improving user control for explainable online symptom checkers	Users of online symptom checkers	Static disclosure of all explanations	Perceived transparency and affective trust	Support tool
64	McCosker et al 2023	Qualitative case study	Propose an integrated approach to managing the interaction between human and machine moderators	Mental health patient	Traditional moderation practices	Improved mental health services	Support tool
65	Rozova et al 2022	retrospective analysis	develop an automated system for detecting self-harm presentations in ED triage notes using NLP	Emergency Department (ED) patients	Traditional machine learning and deep learning Model	Accurate identification of self-harm presentations, timely mental health support	Daignosis tool
66	Martinez-Eguiluz et al 2023	Predictive	To evaluate machine learning algorithms for the classification of Parkinson's disease	Patients with Parkinson's disease	comparison of performance of machine learning algorithms	Prediction of Parkinson's disease based on non-motor clinical features	Prediction tool
67	Xu et al 2021	secondary anonymous data analysis	suicide detection in online counseling systems.	users aged 11–35.	With BiLSTM deep learning model	Identified crisis cases and provided real-time feedback to counselors.	Daignosis tool
68	Dharma et al 2021	Computational analysis	develop a model for predicting mental health disorders among tech workers	Tech workers	Performance of SVM and FCNN algorithms in predicting mental health disorders	Accuracy rate of the algorithms in predicting mental health disorders	Daignosis tool
69	Annapureddy et al 2021	retrospective observational study	Develop a personalized decision support system to predict the risk of persistent PTSD severity in veterans.	Combat veterans suffering from PTSD	Standard care or other predictive models	Improved prediction and prevention of long-term crisis in veterans with PTSD	Assessment tool
70	Ameratunga et al 2022	Cross-sectional	To investigate the prevalence and predictors of post-traumatic stress symptoms in injured	Injured New Zealanders	Hospitalised vs. non-hospitalised participants	Prevalence and predictors of post-traumatic stress symptoms	Prediction tool
71	Simpson et al 2021	retrospective cohort study	Evaluate the performance of the (C-SSRS) Screener in predicting suicide risk and self-harm after ED discharge.	Adult patients in the emergency department (ED)	N/A	Prediction of suicide risk and ED visits for self-harm	Prediction tool
72	van der Schyff et al 2023	Interventional	To explore the potential of AI-powered chatbots to provide mental health support	Mental health chatbot user	Traditional mental health support	Effectiveness and accessibility	Support tool
73	Haines-Delmont et al 2020	retrospective analysis	Explore the feasibility of using digital phenotyping and machine learning to predict suicide risk using phone measurements	Patients in acute mental health	N/A	Prediction of suicide risk using data collected from the SWiM app	Prediction tool
74	Lin et al 2020	historical cohort study	To utilize machine learning techniques to predict the presence of suicide ideation in military personnel	Military men and women aged 18-50 years	N/A	Prediction of suicide ideation in military personnel based on psychological stress domains.	Prediction tool
75	Baek et al 2020	predictive modeling study	accurately predict the risk of depression based on various contextual factors	Individuals at risk of depression	traditional regression analysis.	Accurate prediction of depression risk based on various factors	Prediction tool
76	Howard et al 2020	predictive modeling study	Benchmark multiple methods of text feature representation and compare their downstream	social media users	N/A	Prediction of risk classification for social media posts	Prediction tool
77	Ferraro et al 2020	predictive and datadriven study	To develop and evaluate automated text classification methods for triaging Internet support group posts related to mental health	Internet support groups for mental health	Traditional manual moderation	Identification of crisis posts	Screening tool
78	Chen et al 2020	Retrospective observational study	To develop and evaluate natural language processing-based models for predicting short-term emergency department	Adult non-trauma outpatients	Reference model without NLP methods	Improvement in performance metrics (MSE or MAE) for predicting short-term emergency department length of stay	Prediction tool
79	Si et al 2019	a cross-sectional study	To distinguish between the speech of patients who suffer from mental disorders causing psychosis	participant with psychosis	Utilization of word embeddings and CNN	Prediction rate in distinguishing between the speech of psychosis patients and healthy individuals	Prediction tool
80	Wang et al 2019	computational linguistic analysis	To develop a reliable and efficient method for identifying depression risk in Chinese microblogs	Users of Chinese microblogs	N/A	Assessment of depression risk based on microblog content	Assessment tool
81	Shrestha et al 2019	observational study	Address the problem of detecting depressed users in online forums	Users of the ReachOut.com online forum	Comparison of linguistic and network-based features to evaluate their effectiveness	Detection of depressed users and identification of at-risk individuals for appropriate support and intervention	Prediction tool
82	McCoy et al 2019	retrospective cohort study	To determine the degree to which dimensional psychopathology predicts length of stay in (ED)	Children and adolescents in emergency department	Comparison of dimensional psychopathology scores	Length of stay and probability of hospital admission	Prediction tool
83	Yang et al 2020	cross-sectional study	To Enhance understanding of the underlying psychosocial factors associated with dementia in older adults to improve diagnosis	Older adults aged 50 years	N/A	Identification of potential risk factors for dementia	Prediction tool
84	Milne et al 2019	Retrospective	To evaluate the effectiveness of an automated triage system in improving moderator responsiveness in online peer support.	Moderators of online peer support forums.	moderator behavior before the introduction of the triage system.	Evaluation of the accuracy of the triage system and its impact on moderator responsiveness	Support tool
85	Singh et al 2018	Observational study	To explore the potential of using mobile phone metadata to automatically assess an individual's mental health	people with mental health problem	Traditional assessment methods	Automated and accurate mental health assessment	Assessment tool
