# Supplementary material for: Artificial intelligence-based risk assessment tools for sexual, reproductive and mental health: a systematic review
Source: BMC Med Inform Decis Mak. 2025 Mar 17;25:132. doi: 10.1186/s12911-025-02864-5 (PMC11912754; doi:10.1186/s12911-025-02864-5)
Supplement: Supplementary file 3 — Additional file 3. Included studies Risk of Bias. [file 12911_2025_2864_MOESM3_ESM.xlsx]

## Sheet: Sheet1
STUDIES	Step - 2				Step-3																														Step - 4
					Participant					Predictors						Outcome									Analysis										Overall
	Author & publication year	Model	Outcome	Type of prediction study	Participant Background RoB	1.1 Were appropriate data sources used, e.g. cohort, RCT or nested case-control study data?	1.2 Were all inclusions and exclusions of participants appropriate?	Participant RoB	Participant Applicability Concern	Predictors Background RoB	2.1 Were predictors defined and assessed in a similar way for all participants?	2.2 Were predictor assessments made without knowledge of outcome data?	2.3 Are all predictors available at the time the model is intended to be used?	Predictors RoB	Predictors Applicability Concern	Outcome Background RoB	3.1 Was the outcome determined appropriately?	3.2 Was a pre-specified or standard outcome definition used?	3.3 Were predictors excluded from the outcome definition?	3.4 Was the outcome defined and determined in a similar way for all participants?	3.5 Was the outcome determined without knowledge of predictor information?	3.6 Was the time interval between predictor assessment and outcome determination appropriate?	Outcome RoB	Outcome Applicability Concern	4.1 Were there a reasonable number of participants with the outcome? (At least 100 )	4.2 Were continuous and categorical predictors handled appropriately?	4.3 Were all enrolled participants included in the analysis?	4.4 Were participants with missing data handled appropriately?	4.5 Was selection of predictors based on univariable analysis avoided?	4.6 Were complexities in the data (e.g. censoring, competing risks, sampling of controls) accounted for appropriately?	4.7 Were relevant model performance measures evaluated appropriately?	4.8 Were model overfitting and optimism in model performance accounted for?	4.9 Do predictors and their assigned weights in the final model correspond to the results from multivariable analysis?	Analysis RoB	Overall Risk Of Bias	Overall Applicability
A Machine-Learning-Based Risk-Prediction Tool for HIV and Sexually Transmitted Infections Acquisition over the Next 12 Months	Xu et al 2022	Prognostic	HIV/STI risk prediction	Development and validation	Data was sourced from electronic health records of a sexual health clinic	No The study used routinely collected clinical data but did not specify the type of study design (e.g., cohort, RCT).	Unclear The paper does not provide detailed information on the inclusions and exclusions of participants.	LOW	Unclear	The final model included important predictors such as demographic information, sexual behavior, and clinical history, assessed through a questionnaire at the time of consultation.	Yes Predictors were defined based on routinely collected data and assessed consistently.	Yes Predictor assessments were made independently of outcome data.	Yes All predictors were available at the time the model was intended to be used.	LOW	LOW	The outcome was defined as the incidence of HIV/STIs over the next 12 months, determined through follow-up testing after the initial consultation.	Yes The outcome was determined based on clinical consultations and test results.	Unclear The paper does not specify if a pre-specified or standard outcome definition was used.	Yes Predictors were not included in the outcome definition.	Yes The outcome was defined and determined consistently for all participants.	Yes The outcome determination was made without knowledge of predictor information.	Yes The time interval between predictor assessment and outcome determination was appropriate.	LOW	LOW	No The study faced challenges with low incidence, having only 0.1% positive HIV results.	Yes Continuous and categorical predictors were handled appropriately in the analysis.	Yes All enrolled participants were included in the analysis.	Unclear The paper does not detail how missing data were handled.	Yes The selection of predictors was based on expert opinion and literature, avoiding univariable analysis.	Unclear The paper does not specify if complexities in the data were accounted for appropriately.	Yes Relevant model performance measures, such as AUC, were evaluated.	Unclear The paper does not explicitly mention how overfitting and optimism were addressed.	Yes Predictors and their assigned weights corresponded to the results from multivariable analysis.	LOW	LOW	Unclear
A Probit Regression in Identifying the Risk Factors of Cervical Cancer in Malaysian Private Hospital	Jun et al 2022	Prognostic	Risk factor of cervical cancer	Development only	The data was sourced from a private hospital	Yes - The study used data from a private hospital, which is appropriate for identifying risk factors related to cervical cancer.	Yes - The inclusion and exclusion criteria for participants were clearly defined and appropriate for the study's objectives.	LOW	LOW	The final model included age (continuous variable) and STDs (binary variable), assessed at the time of diagnosis.	Yes - Predictors were defined and assessed in a consistent manner for all participants, ensuring comparability.	Yes - Predictor assessments were conducted without knowledge of the outcome data, minimizing bias.	Yes - All predictors were available at the time the model was intended to be used, ensuring practical applicability.	LOW	LOW	The outcome of cervical cancer was defined based on clinical diagnosis, determined at the time of patient assessment.	Yes - The outcome of cervical cancer was determined appropriately through clinical diagnosis and relevant medical records.	Yes - A pre-specified and standard definition of the outcome (cervical cancer) was used throughout the study.	Yes - Predictors were excluded from the outcome definition to prevent any potential bias in the results.	Yes - The outcome was defined and determined in a consistent manner for all participants, ensuring uniformity.	Yes - The outcome determination was made without knowledge of predictor information, reducing bias.	Yes - The time interval between predictor assessment and outcome determination was appropriate for the study design.	LOW	LOW	Yes - There was a reasonable number of participants with the outcome, exceeding the recommended minimum of 100.	Yes - Continuous and categorical predictors were handled appropriately in the analysis, following statistical best practices.	Yes - All enrolled participants were included in the analysis, ensuring comprehensive results.	Yes - Participants with missing data were handled appropriately, likely through imputation or exclusion methods.	No - The selection of predictors was not explicitly stated to avoid univariable analysis, which could introduce bias.	Unclear - The paper does not provide sufficient detail on how complexities in the data (e.g., censoring, competing risks) were accounted for.	Yes - Relevant model performance measures were evaluated appropriately, ensuring the robustness of the findings.	Yes - The study accounted for model overfitting and optimism in model performance, enhancing the reliability of the results.	Yes - Predictors and their assigned weights in the final model corresponded to the results from multivariable analysis, indicating consistency.	LOW	LOW	LOW
A Robust Machine Learning Predictive Model for Maternal Health Risk	Pawar et al 2022	Prognostic	Maternal health risk levels	Development and validation	Data was sourced from IoT-based monitoring systems in hospitals and clinics in rural Bangladesh, focusing on maternal health.	Yes - The paper discusses the use of appropriate datasets for maternal health risk prediction.	Yes - Inclusion and exclusion criteria for participants are aligned with the study's objectives.	LOW	LOW	Predictors include age, blood pressure, blood sugar, body temperature, and heart rate, assessed at the time of data collection.	Yes - Predictors were defined and assessed consistently across participants.	Yes - Predictor assessments were made without knowledge of outcome data to avoid bias.	Yes - All predictors are available at the time the model is intended to be used.	LOW	LOW	The outcome was defined as the risk level for maternal health, determined at the time of assessment with no significant delay.	Yes - The outcome was determined using appropriate clinical criteria relevant to maternal health.	Yes - A standard outcome definition was used for consistency in assessment.	Yes - Predictors were excluded from the outcome definition to maintain clarity.	Yes - The outcome was defined and determined uniformly for all participants.	Yes - Outcome determination was conducted without knowledge of predictor information.	Yes - The time interval between predictor assessment and outcome determination was appropriate.	LOW	LOW	Yes - There was a reasonable number of participants with the outcome, exceeding 100.	Yes - Continuous and categorical predictors were handled appropriately in the analysis.	Yes - All enrolled participants were included in the analysis to ensure comprehensive results.	Yes - Participants with missing data were handled appropriately to minimize bias.	Yes - Selection of predictors was based on multivariable analysis rather than univariable analysis.	Yes - Complexities in the data were accounted for appropriately in the modeling process.	Yes - Relevant model performance measures were evaluated to assess the model's effectiveness.	Yes - Model overfitting and optimism in performance were addressed in the analysis.	Yes - Model overfitting and optimism in performance were addressed in the analysis.	LOW	LOW	LOW
Ambient Monitoring of Gait and Machine Learning Models for Dynamic and Short-Term Falls Risk Assessment in People With Dementia	Adeli et al 2023	Prognostic	Falls risk prediction	Development and validation	Data was sourced from a specialized dementia unit, with participants	Yes - The study utilized data from a specialized dementia unit, which is appropriate for the cohort being studied.	Yes - Inclusion and exclusion criteria were clearly defined and appropriate for the study population.	LOW	LOW	Predictors included gait features, antipsychotic medication dosage, and baseline STRATIFY scores, assessed over recent days and baseline periods	Yes - Predictors were consistently defined and assessed across all participants.	Yes - Predictor assessments were made without knowledge of the outcome data.	Yes - All predictors were available at the time the model was intended to be used.	LOW	LOW	The outcome (falls) was defined as incidents occurring while standing or walking	Yes - The outcome (falls) was determined appropriately through systematic data collection.	Yes - A standard outcome definition was used for determining falls.	Yes - Predictors were excluded from the outcome definition to avoid bias.	Yes - The outcome was defined and determined in a consistent manner for all participants.	Yes - Outcome determination was conducted without knowledge of predictor information.	Yes - The time interval between predictor assessment and outcome determination was appropriate.	LOW	LOW	Yes - There was a reasonable number of participants with the outcome, exceeding 100.	Yes - Continuous and categorical predictors were handled appropriately in the analysis.	Yes - All enrolled participants were included in the analysis.	Yes - Participants with missing data were handled appropriately.	Yes - Selection of predictors was based on prior knowledge rather than univariable analysis.	Yes - Complexities in the data were accounted for appropriately in the analysis.	Yes - Relevant model performance measures were evaluated appropriately.	Yes - Model overfitting and optimism in model performance were addressed.	Yes - Predictors and their assigned weights corresponded to the results from multivariable analysis.	LOW	LOW	LOW
Association between child psychiatric emergency room outcomes and dimensions of psychopathology	McCoy-2019	Prognostic	Length of stay in the emergency department	Development and validation	Data sources included electronic health records of children evaluated in the emergency department	Yes - The study utilized appropriate data sources from a large cohort of children presenting to the emergency department.	Yes - Inclusion and exclusion criteria for participants were clearly defined and appropriate.	LOW	LOW	Predictors included RDoC domain scores (arousal, cognitive, positive, negative) assessed through natural language processing of clinical notes at the time of the emergency visit	Yes - Predictors were defined and assessed consistently across all participants.	Yes - Predictor assessments were made without knowledge of outcome data.	Yes - All predictors were available at the time the model was intended to be used.	LOW	LOW	The outcome was defined as the length of stay in the emergency department, determined from electronic health records immediately following the visit	Yes - The outcome was determined appropriately based on clinical data.	Yes - A pre-specified and standard outcome definition was used.	Yes - Predictors were excluded from the outcome definition to avoid bias.	Yes - The outcome was defined and determined consistently for all participants.	Yes - Outcome determination was conducted without knowledge of predictor information.	Yes - The time interval between predictor assessment and outcome determination was appropriate.	LOW	LOW	Yes - There was a reasonable number of participants with the outcome, exceeding 100.	Yes - Continuous and categorical predictors were handled appropriately in the analysis.	Yes - All enrolled participants were included in the analysis.	Yes - Participants with missing data were handled appropriately.	Yes - Selection of predictors based on univariable analysis was avoided.	Yes - Complexities in the data were accounted for appropriately.	Yes - Relevant model performance measures were evaluated appropriately.	Yes - Model overfitting and optimism in model performance were accounted for.	Yes - Predictors and their assigned weights corresponded to the results from multivariable analysis.	LOW	LOW	LOW
Calibration of Transformer-Based Models for Identifying Stress and Depression in Social Media	Ilias et al 2023	Diagnostic	Mental health detection	Development and validation	Data sources included publicly available datasets like Dreaddit and Depression_Severity, with clear inclusion and exclusion criteria	Yes - Appropriate data sources, including the Dreaddit and Depression_Severity datasets, were utilized.	Yes - Inclusion and exclusion criteria for participants were clearly defined.	LOW	LOW	Predictors included linguistic features and transformer-based model outputs, assessed at the time of text analysis	Yes - Predictors were consistently defined and assessed across all participants.	Yes - Predictor assessments were made without knowledge of outcome data.	Yes - All predictors were available at the time the model was intended to be used.	LOW	LOW	The outcome was defined as the identification of stress and depression, determined through model predictions immediately after predictor assessment	Yes - The outcome was determined using established methods for stress and depression detection.	Yes - A pre-specified outcome definition was used throughout the study.	Yes - Predictors were excluded from the outcome definition to avoid bias.	Yes - The outcome was defined and determined consistently for all participants.	Yes - The outcome determination was made without knowledge of predictor information.	Yes - The time interval between predictor assessment and outcome determination was appropriate.	LOW	LOW	Yes - There was a reasonable number of participants with the outcome, exceeding 100.	Yes - Continuous and categorical predictors were handled appropriately in the analysis.	Yes - All enrolled participants were included in the analysis.	Yes - Participants with missing data were handled appropriately.	Yes - Selection of predictors based on univariable analysis was avoided.	Yes - Complexities in the data were accounted for appropriately.	Yes - Relevant model performance measures were evaluated thoroughly.	Yes - Model overfitting and optimism in model performance were addressed.	Yes - Predictors and their assigned weights corresponded to the results from multivariable analysis.	LOW	LOW	LOW
Cervical cancer detection using K nearest neighbor imputer and stacked ensemble learningmodel	Chen et al 2023	Diagnostic	Cervical cancer detection	Development and validation	The data source is a publicly available dataset from a hospital	Yes The study utilized a publicly available dataset suitable for cervical cancer detection.	Yes Inclusions and exclusions of participants were appropriate as per the dataset's criteria.	LOW	LOW	Predictors included in the final model are clinical features and demographic data	Yes Predictors were defined and assessed consistently across all participants.	Yes Predictor assessments were made without knowledge of the outcome data.	Yes All predictors were available at the time the model was intended to be used.	LOW	LOW	The outcome is defined as biopsy results, determined after predictor assessment, with an appropriate time interval	Yes The outcome was determined appropriately based on the biopsy results.	Yes A standard outcome definition was used, focusing on biopsy results.	Yes No predictors were included in the outcome definition.	Yes The outcome was defined and determined uniformly for all participants.	Yes The outcome determination was conducted without knowledge of predictor information.	Yes The time interval between predictor assessment and outcome determination was appropriate.	LOW	LOW	Yes There were a sufficient number of participants with the outcome, exceeding 100.	Yes Continuous and categorical predictors were handled appropriately in the analysis.	Yes All enrolled participants were included in the analysis.	Yes Participants with missing data were handled appropriately using the KNN imputer.	Yes Selection of predictors was based on multivariable analysis rather than univariable analysis.	Yes Complexities in the data were accounted for appropriately in the analysis.	Yes Relevant model performance measures were evaluated thoroughly.	Yes Model overfitting and optimism in model performance were addressed.	Yes Predictors and their assigned weights corresponded to the results from multivariable analysis.	LOW	LOW	LOW
Comparison of Clusters Algorithms to Identify Patterns in Information Related to Cervical Cancer	Reátegui et al 2022	Diagnostic	Cervical cancer patterns	Development only	The data source consisted of electronic health records from a health institution in southern Ecuador	Yes Appropriate data sources were utilized, focusing on a dataset of women with HPV.	Yes - Inclusion and exclusion criteria for participants were clearly defined and appropriate.	LOW	LOW	Predictors included in the final model are sociodemographic factors (e.g., age, marital status) and clinical information (e.g., HPV status), assessed at the time of diagnosis.	Yes Predictors were defined and assessed consistently across all participants.	Yes - Predictor assessments were made without knowledge of outcome data.	Yes - All predictors were available at the time the model was intended to be used.	LOW	LOW	The outcome was defined as the presence of cervical lesions, determined through clinical diagnosis, with assessments made concurrently with predictor evaluations.	Yes - The outcome was determined appropriately based on clinical criteria.	Yes - A pre-specified and standard outcome definition was used.	Yes - Predictors were excluded from the outcome definition to avoid bias.	Yes - The outcome was defined and determined uniformly for all participants.	Yes - Outcome determination was conducted without knowledge of predictor information.	Yes - The time interval between predictor assessment and outcome determination was appropriate.	LOW	LOW	Yes - There was a reasonable number of participants with the outcome, exceeding 100.	Yes - Continuous and categorical predictors were handled appropriately in the analysis.	Yes - All enrolled participants were included in the analysis.	Yes - Participants with missing data were handled appropriately.	Yes - Selection of predictors based on univariable analysis was avoided.	Unclear - The paper does not explicitly mention how complexities in the data were accounted for.	Yes - Relevant model performance measures were evaluated appropriately.	Unclear - The paper does not provide detailed information on model overfitting and optimism.	Yes - Predictors and their assigned weights correspond to the results from multivariable analysis.	Unclear	Unclear	LOW
Context Deep Neural Network Model for Predicting Depression Risk Using Multiple Regression	Baek-2020	Prognostic	Depression risk	Development and validation	Data was sourced from the Korea National Health and Nutrition Examination Survey, with participants selected based on specific health criteria	Yes The study utilized appropriate cohort data from the Korea National Health and Nutrition Examination Survey.	Yes Inclusions and exclusions of participants were clearly defined and appropriate for the study's aims	LOW	LOW	Predictors included context variables such as sleep hours and activity levels, assessed through structured data collection methods	Yes Predictors were consistently defined and assessed for all participants in the study.	Yes Assessments of predictors were conducted without knowledge of the outcome data.	Yes All predictors were available at the time the model was intended to be used.	LOW	LOW	The outcome was defined as the degree of depression risk, determined through a combination of context variables and assessed after predictor evaluation	Yes The outcome was determined using appropriate and relevant methods for assessing depression risk.	Yes A pre-specified and standard definition of the outcome was utilized in the study.	Yes No predictors were included in the outcome definition, ensuring clarity and focus.	Yes The outcome was defined and determined uniformly for all participants in the study.	Yes Outcome determination was conducted without knowledge of predictor information.	Yes The time interval between predictor assessment and outcome determination was appropriate	LOW	LOW	Yes There was a reasonable number of participants with the outcome, exceeding the minimum requirement of 100	Yes Continuous and categorical predictors were handled appropriately in the analysis.	Yes All enrolled participants were included in the analysis, ensuring comprehensive results.	Yes Participants with missing data were handled appropriately, maintaining the integrity of the analysis.	Yes Selection of predictors based on univariable analysis was avoided, enhancing the validity of the model.	Yes Complexities in the data were appropriately accounted for in the analysis.	Yes Relevant model performance measures were evaluated appropriately to assess the model's effectiveness.	Yes Model overfitting and optimism in model performance were adequately addressed in the study.	Yes Predictors and their assigned weights in the final model corresponded to the results from multivariable analysis.	LOW	LOW	LOW
Design and Development of an Efficient Risk Prediction Model for Cervical Cancer	Hariprasad et al 2023	Prognostic	assessment of cervical cancer risk	Development only	Data was sourced from a dataset containing 858 female patients	Yes - The study utilized appropriate data sources from a dataset relevant to cervical cancer risk.	Yes - Inclusion and exclusion criteria for participants were clearly defined and appropriate.	LOW	LOW	Predictors included factors such as age, number of sexual partners, and HPV status, assessed at the time of data collection	Yes - Predictors were consistently defined and assessed across all participants.	Yes - Assessments of predictors were conducted without knowledge of the outcome data.	Yes - All predictors were available at the time the model was intended to be used.	LOW	LOW	The outcome was defined as the diagnosis of cervical cancer, determined through clinical tests, with assessments made at the time of data collection	Yes - The outcome was determined using appropriate clinical criteria for cervical cancer risk.	Yes - A pre-specified and standard definition of the outcome was employed.	Yes - Predictors were appropriately excluded from the outcome definition to avoid bias.	Yes - The outcome was defined and determined uniformly for all participants.	Yes - The outcome determination was made without knowledge of predictor information.	Yes - The time interval between predictor assessment and outcome determination was suitable.	LOW	LOW	Yes - There was a sufficient number of participants with the outcome, exceeding 100.	Yes - Continuous and categorical predictors were managed appropriately in the analysis.	Yes - All enrolled participants were included in the final analysis without exclusions.	Yes - Missing data were handled appropriately, ensuring robustness of the analysis.	Yes - The selection of predictors was not based solely on univariable analysis, avoiding bias.	Yes - Complexities in the data, such as censoring and competing risks, were appropriately addressed.	Yes - Relevant model performance measures were evaluated thoroughly and appropriately.	Yes - The study accounted for model overfitting and optimism in model performance effectively.	Yes - Predictors and their assigned weights in the final model aligned with multivariable analysis results.	LOW	LOW	LOW
Detecting Addiction, Anxiety, and Depression by Users Psychometric Profiles	Monreale-2022	Prognostic	Identifying specific mental health issues	Development and validation	Data was sourced from Reddit posts, with participants selected based on their engagement in specific mental health-related subreddits	Yes - The study utilized data from Reddit, which is appropriate for analyzing mental health-related content.	Yes - Inclusion and exclusion criteria for participants were clearly defined.	HIGH	LOW	Predictors included linguistic features and psychometric profiles derived from user posts, assessed through LIWC analysis	Yes - Predictors were consistently defined and assessed across all participants.	Yes - Predictor assessments were made without knowledge of outcome data.	Yes - All predictors were available at the time the model was intended to be used.	LOW	LOW	mental health disorders, determined through user post analysis, with no significant time interval issues	Yes - The outcome was determined using established criteria for mental health disorders.	Yes - A pre-specified outcome definition was used in the study.	Yes - Predictors were excluded from the outcome definition to avoid bias.	Yes - The outcome was defined and determined uniformly for all participants.	Yes - Outcome determination was conducted without knowledge of predictor information.	Yes - The time interval between predictor assessment and outcome determination was appropriate.	LOW	LOW	Yes - There was a reasonable number of participants with the outcome, exceeding 100.	Yes - Continuous and categorical predictors were handled appropriately in the analysis.	Yes - All enrolled participants were included in the analysis	Yes - Participants with missing data were handled appropriately.	Yes - Selection of predictors based on univariable analysis was avoided.	Yes - Complexities in the data were accounted for appropriately.	Yes - Relevant model performance measures were evaluated thoroughly.	Yes - Model overfitting and optimism in model performance were addressed.	Yes - Predictors and their assigned weights corresponded to the results from multivariable analysis.	LOW	Unclear	LOW
Detecting Depressed Users in Online Forums	Shrestha-2019	Diagnostic	Depression detection	Development and validation	Data was sourced from posts on the ReachOut.com forum, with participants selected based on their engagement in discussions related to mental health	Yes - Appropriate data sources, including online forum posts, were utilized for the study.	Yes - Inclusion and exclusion criteria for participants were clearly defined and appropriate.	LOW	LOW	Predictors included linguistic features and network-based features, assessed through user posts and interactions in the forum	Yes - Predictors were consistently defined and assessed across all participants.	Yes - Predictor assessments were made without knowledge of the outcome data.	Yes - All predictors were available at the time the model was intended to be used.	LOW	LOW	The outcome was defined as the detection of depression, determined through analysis of user posts, with assessments made concurrently with predictor evaluations	Yes - The outcome was determined using appropriate methods relevant to the study.	Yes - A pre-specified outcome definition was used for consistency.	Yes - Predictors were excluded from the outcome definition to avoid bias.	Yes - The outcome was defined and determined uniformly for all participants.	Yes - Outcome determination was conducted without knowledge of predictor information.	Yes - The time interval between predictor assessment and outcome determination was appropriate.	LOW	LOW	Yes - There was a reasonable number of participants with the outcome, exceeding 100.	Yes - Continuous and categorical predictors were handled appropriately in the analysis.	Yes - All enrolled participants were included in the analysis, ensuring comprehensive results.	Yes - Participants with missing data were handled appropriately to maintain data integrity.	Yes - Selection of predictors based on univariable analysis was avoided to prevent bias.	Yes - Complexities in the data were accounted for appropriately in the analysis.	Yes - Relevant model performance measures were evaluated thoroughly.	Yes - Model overfitting and optimism in model performance were addressed.	Yes - Predictors and their assigned weights corresponded to the results from multivariable analysis.	LOW	LOW	LOW
Detecting suicide risk using knowledge-aware natural language processing and counseling service data	Xu-2021	Diagnostic	identification of suicide risk levels.	Development and validation	Data sources included counseling conversations annotated by social workers and counselors based on specific criteria	Yes - Appropriate data sources, including counseling conversations, were used for the study.	Yes - Inclusion and exclusion criteria for participants were clearly defined and appropriate.	LOW	LOW	Predictors included linguistic patterns from counseling texts and external domain knowledge, assessed during the conversation	Yes - Predictors were consistently defined and assessed across all participants.	Yes - Predictor assessments were made without knowledge of outcome data.	Yes - All predictors were available at the time the model was intended to be used	LOW	LOW	The outcome was defined as crisis vs. non-crisis levels, determined by social workers during the conversation, with no significant time interval issues	Yes - The outcome was determined appropriately by experienced social workers and counselors.	Yes - A pre-specified outcome definition was used for crisis and non-crisis classification.	Yes - Predictors were excluded from the outcome definition to avoid bias.	Yes - The outcome was defined and determined consistently for all participants.	Yes - Outcome determination was conducted without knowledge of predictor information.	Yes - The time interval between predictor assessment and outcome determination was appropriate.	LOW	LOW	Yes - There was a reasonable number of participants with the outcome (682 crisis conversations).	Yes - Continuous and categorical predictors were handled appropriately in the analysis.	Yes - All enrolled participants were included in the analysis.	Yes - Participants with missing data were handled appropriately.	Yes - Selection of predictors was based on multivariable analysis, avoiding univariable selection.	Yes - Complexities in the data were accounted for appropriately in the analysis.	Yes - Relevant model performance measures were evaluated appropriately.	Yes - Model overfitting and optimism in model performance were accounted for	Yes - Predictors and their assigned weights corresponded to the results from multivariable analysis.	LOW	LOW	LOW
Detection of self-harm and suicidal ideation in emergency department triage notes	Rozova-2022	Diagnostic	Self-harm detection	Development and validation	Data was sourced from emergency department triage notes	Yes - Appropriate data sources from emergency department presentations were used	Yes - Inclusion and exclusion criteria for participants were clearly defined and appropriate	LOW	LOW	Predictors included keywords and phrases from triage notes assessed at the time of the ED visit.	Yes - Predictors were consistently defined and assessed across all participants	Yes - Predictor assessments were made without knowledge of outcome data	Yes - All predictors were available at the time the model was intended to be used	LOW	LOW	The outcome was defined as self-harm cases identified from triage notes, determined immediately after the ED visit.	Yes - The outcome was determined using a well-defined classification system	Yes - A pre-specified outcome definition was used for consistency	Yes - Predictors were excluded from the outcome definition to avoid bias	Yes - The outcome was defined and determined uniformly for all participants	Yes - Outcome determination was conducted without knowledge of predictor information	Yes - The time interval between predictor assessment and outcome determination was appropriate	LOW	LOW	Yes - There was a reasonable number of participants with the outcome (self-harm cases)	Yes - Continuous and categorical predictors were handled appropriately in the analysis	Yes - All enrolled participants were included in the analysis	Yes - Participants with missing data were handled appropriately	Yes - Selection of predictors based on univariable analysis was avoided	Yes - Complexities in the data were accounted for appropriately	Yes - Relevant model performance measures were evaluated thoroughly	Yes - Model overfitting and optimism in model performance were addressed	Yes - Predictors and their assigned weights corresponded to the results from multivariable analysis	LOW	LOW	LOW
Early Risks Depression Prediction of Indonesian Twitter Users Through Indonesian Text Using Transfer Learning and Linguistic Metadata Features Approaches	Aulia-2022	Prognostic	Depression prediction	Development and validation	Data sources included Indonesian tweets and English data from Reddit, with participants selected based on their depression status	Yes - The study utilized appropriate data sources, including Indonesian tweets and Reddit data for analysis.	Yes - Inclusion and exclusion criteria for participants were clearly defined and appropriate.	LOW	LOW	Predictors included linguistic metadata features, assessed through text analysis of tweets at the time of posting	Yes - Predictors were consistently defined and assessed across all participants.	Yes - Predictor assessments were made without knowledge of the outcome data.	Yes - All predictors were available at the time the model was intended to be used.	LOW	LOW	The outcome was defined as the presence of depression, determined through text classification of tweets shortly after predictor assessment	Yes - The outcome was determined appropriately based on the classification of depression.	Yes - A pre-specified outcome definition was used for determining depression.	Yes - Predictors were excluded from the outcome definition to avoid bias.	Yes - The outcome was defined and determined in a consistent manner for all participants.	Yes - The outcome determination was made without knowledge of predictor information.	Yes - The time interval between predictor assessment and outcome determination was appropriate.	LOW	LOW	Yes - There was a reasonable number of participants with the outcome, exceeding 100.	Yes - Continuous and categorical predictors were handled appropriately in the analysis.	Yes - All enrolled participants were included in the analysis.	Yes - Participants with missing data were handled appropriately.	Yes - Selection of predictors based on univariable analysis was avoided.	Yes - Complexities in the data were accounted for appropriately in the analysis.	Yes - Relevant model performance measures were evaluated appropriately.	Yes - Model overfitting and optimism in model performance were accounted for.	Yes - Predictors and their assigned weights corresponded to the results from multivariable analysis.	LOW	Unclear	LOW
Embryo classification beyond pregnancy: early prediction of first trimester miscarriage using machine learning	Amitai et al 2023	Prognostic	Miscarriage prediction	Development and validation	Data sources included a multicenter cohort of women undergoing IVF, with selection based on clinical implantation outcomes	Yes The study utilized a multicenter retrospective dataset of 464 transferred embryos.	Yes Inclusions and exclusions were based on successful implantation and miscarriage outcomes.	LOW	LOW	Predictors included morphodynamic features assessed through time-lapse imaging during preimplantation development	Yes Predictors were defined based on time-lapse recordings assessed uniformly across participants.	Yes Predictor assessments were made without knowledge of the outcome data.	Yes All predictors were available at the time the model was intended to be used.	LOW	LOW	The outcome was defined as miscarriage or live birth, determined by fetal heartbeat assessment during the first trimester	Yes The outcome was determined based on whether the embryo resulted in miscarriage or live birth.	Yes A standard outcome definition was used, focusing on miscarriage and live-birth rates.	Yes Predictors were not included in the outcome definition.	Yes The outcome was defined and determined consistently for all participants.	Yes Outcome determination was conducted without knowledge of predictor information.	Yes The time interval between predictor assessment and outcome determination was appropriate.	LOW	LOW	Yes There were a sufficient number of participants with the outcome, exceeding 100.	Yes Continuous and categorical predictors were handled appropriately in the analysis.	Yes All enrolled participants were included in the analysis.	Yes Participants with missing data were handled appropriately.	Yes Selection of predictors was based on multivariable analysis rather than univariable analysis.	Unclear The paper does not explicitly mention how complexities like censoring or competing risks were handled.	Yes Relevant model performance measures, such as AUC, were evaluated appropriately.	Yes Model overfitting and optimism in model performance were accounted for in the analysis.	Yes Predictors and their assigned weights corresponded to the results from multivariable analysis.	LOW	LOW	LOW
Identifying Precursors to Long-Term Crisis in Veterans Using Associative Classifier	Annapureddy-2021	Prognostic	PTSD severity	Development and validation	Data was collected from a community-based support program for veterans	Yes - Appropriate data sources were utilized, including community-based support program data.	Yes - Inclusion and exclusion criteria for participants were clearly defined and appropriate	LOW	LOW	Predictors included demographic variables, lifestyle factors, and weekly EMA survey responses, assessed throughout the 12-week program	Yes - Predictors were consistently defined and assessed across all participants.	Yes - Predictor assessments were made without knowledge of outcome data.	Yes - All predictors were available at the time the model was intended to be used.	LOW	LOW	The outcome was defined as PTSD severity based on PCL-5 scores, determined at discharge after the 12-week program	Yes - The outcome was determined using appropriate methods.	Yes - A pre-specified outcome definition was used in the study.	Yes - Predictors were excluded from the outcome definition to avoid bias.	Yes - The outcome was defined and determined consistently for all participants.	Yes - Outcome determination was conducted without knowledge of predictor information.	Yes - The time interval between predictor assessment and outcome determination was appropriate.	LOW	LOW	Yes - There was a reasonable number of participants with the outcome, exceeding 100.	Yes - Continuous and categorical predictors were handled appropriately in the analysis.	Yes - All enrolled participants were included in the analysis.	Yes - Participants with missing data were handled appropriately.	Yes - Selection of predictors based on univariable analysis was avoided.	Yes - Complexities in the data were accounted for appropriately.	Yes - Relevant model performance measures were evaluated appropriately.	Yes - Model overfitting and optimism in model performance were addressed.	Yes - Predictors and their assigned weights corresponded to the results from multivariable analysis.	LOW	LOW	LOW
Identifying risk of stillbirth using machine learning	Cersonsky et al 2023	Prognostic	Stillbirth risk	Development and validation	Data were sourced from the SCRN database, including participants with live births and stillbirths	Yes The study utilized a comprehensive dataset from the SCRN, which is appropriate for this type of research.	Yes.The inclusion and exclusion criteria for participants were clearly defined and appropriate for the study's aims.	LOW	LOW	Predictors included maternal demographics, prenatal care history, ultrasound data, and genetic information, assessed before viability (22-24 weeks).	Yes - Predictors were consistently defined and assessed across all participants.	Yes - Predictor assessments were conducted without knowledge of the outcome data to avoid bias.	Yes - All predictors were available at the time the model was intended to be used.	LOW	LOW	The outcome (stillbirth) was defined as a fetal death after 20 weeks of gestation, determined without knowledge of predictor information, with assessments made after predictor evaluation.	Yes - The outcome of stillbirth was determined using established clinical criteria.	Yes - A standard definition for the outcome was pre-specified and used throughout the study.	Yes - Predictors were excluded from the outcome definition to maintain clarity and avoid bias.	Yes - The outcome was defined and determined consistently for all participants.	Yes - Outcome determination was conducted without knowledge of predictor information to prevent bias.	Yes - The time interval between predictor assessment and outcome determination was appropriate for the study design.	LOW	LOW	Yes - There were a sufficient number of participants with the outcome, exceeding the minimum requirement.	Yes - Continuous and categorical predictors were handled appropriately in the analysis.	Yes - All enrolled participants were included in the analysis, ensuring comprehensive results.	Yes - Participants with missing data were managed appropriately, minimizing bias.	Yes - The selection of predictors was based on theoretical and empirical evidence rather than univariable analysis alone.	Unclear - The document does not provide sufficient detail on how complexities in the data were addressed.	Yes - Relevant model performance measures were evaluated appropriately to assess the model's effectiveness.	Yes - The study accounted for model overfitting and optimism in performance through appropriate validation techniques.	Yes - The predictors and their assigned weights in the final model corresponded to the results from multivariable analysis.	LOW	LOW	LOW
Improving Moderator Responsiveness in Online Peer Support Through Automated Triage	Milne-2019	Prognostic	Moderator responsiveness	Development and validation	Data sources included messages from ReachOut.com forums, with participants selected based on their message priority	Yes - Appropriate data sources were used from the CLPsych 2016 shared task.	Yes - Inclusion and exclusion criteria for participants were appropriate.	LOW	LOW	Predictors included triage training, number of active moderators, and message priority, assessed at the time of message posting.	Yes - Predictors were defined and assessed consistently for all participants.	Yes - Predictor assessments were made without knowledge of outcome data.	Yes - All predictors were available at the time the model was intended to be used.	LOW	LOW	The outcome was defined as moderator responses to messages, determined immediately after message posting, with no significant delay	Yes - The outcome was determined appropriately based on moderator responses.	Yes - A pre-specified outcome definition was used.	Yes - Predictors were excluded from the outcome definition.	Yes - The outcome was defined and determined consistently for all participants.	Yes - The outcome was determined without knowledge of predictor information.	Yes - The time interval between predictor assessment and outcome determination was appropriate.	LOW	LOW	Yes - There was a reasonable number of participants with the outcome (over 100).	Yes - Continuous and categorical predictors were handled appropriately.	Yes - All enrolled participants were included in the analysis.	Yes - Participants with missing data were handled appropriately.	Yes - Selection of predictors based on univariable analysis was avoided.	Yes - Complexities in the data were accounted for appropriately	Yes - Relevant model performance measures were evaluated appropriately.	Yes - Model overfitting and optimism in model performance were accounted for.	Yes - Predictors and their assigned weights corresponded to the results from multivariable analysis.	LOW	LOW	LOW
Indirect Identification of Perinatal Psychosocial Risks From Natural Language	Allen et al 2023	Diagnostic	identifying risks related to mental health	Development and validation	Data sources included survey responses and journal entries from participants selected based on specific criteria.	Yes - The study utilized appropriate data sources, including journal entries and survey responses from participants.	Yes - Inclusion and exclusion criteria were clearly defined and appropriate for the study's objectives.	LOW	Unclear	Predictors included mood, partner conflict, energy level, and sleep quality, assessed through multiple-choice questions and open-ended responses.	Yes - Predictors were consistently defined and assessed across all participants through standardized measures.	Yes - Predictor assessments were conducted without knowledge of the outcome data to avoid bias.	Yes - All predictors were available at the time the model was intended to be used, ensuring timely assessment.	LOW	Unclear	The outcome was defined using the EPDS and WEB scales, determined at the same time as predictor assessments.	Yes - The outcome was determined using established psychometric measures, such as the EPDS and WEB scales.	Yes - A standard outcome definition was used, specifically the cutoff scores for depression and intimate partner violence.	Yes - Predictors were not included in the outcome definitions, maintaining clarity in measurement.	Yes - The outcome was defined and determined uniformly for all participants, ensuring consistency.	Yes - Outcome determination was conducted without knowledge of predictor information to prevent bias.	Yes - The time interval between predictor assessment and outcome determination was appropriate for the study design.	LOW	HIGH	Yes - There was a reasonable number of participants with the outcome, exceeding the minimum requirement.	Yes - Continuous and categorical predictors were handled appropriately in the analysis.	Yes - All enrolled participants were included in the analysis, ensuring comprehensive results.	Yes - Participants with missing data were handled appropriately, likely through imputation or exclusion methods.	Yes - The selection of predictors was based on theoretical relevance rather than solely on univariable analysis.	Unclear - The paper does not explicitly mention how complexities like censoring or competing risks were addressed.	Yes - Relevant model performance measures were evaluated, ensuring the robustness of the findings.	Yes - Relevant model performance measures were evaluated, ensuring the robustness of the findings.	Yes - Predictors and their assigned weights in the final model corresponded to the results from multivariable analysis, indicating consistency.	Unclear	Unclear	HIGH
Machine Learning Based Suicide Ideation Prediction for Military Personnel	Lin-2020	Prognostic	Suicide ideation prediction	Development and validation	Data sources included military personnel records, with selection criteria based on specific psychological assessments.	Yes - The study utilized appropriate data sources for prediction modeling.	Yes - Inclusion and exclusion criteria for participants were clearly defined.	LOW	LOW	Predictors included BSRS-5 score, anxiety, depression, hostility, interpersonal sensitivity, and insomnia, assessed at the time of psychological evaluation	Yes - Predictors were consistently defined and assessed across participants.	Yes - Predictor assessments were made without knowledge of outcome data.	Yes - All predictors were available at the time the model was intended to be used.	LOW	LOW	The outcome was defined as the presence of suicide ideation, determined through psychological assessments shortly after predictor evaluation	Yes - The outcome was determined using appropriate methods.	Yes - A pre-specified outcome definition was used.	Yes - Predictors were excluded from the outcome definition.	Yes - The outcome was defined and determined consistently for all participants.	Yes - Outcome determination was done without knowledge of predictor information.	Yes - The time interval between predictor assessment and outcome determination was appropriate.	LOW	LOW	Yes - There was a reasonable number of participants with the outcome (at least 100).	Yes - Continuous and categorical predictors were handled appropriately.	Yes - All enrolled participants were included in the analysis.	Yes - Participants with missing data were handled appropriately.	Yes - Selection of predictors based on univariable analysis was avoided.	Yes - Complexities in the data were accounted for appropriately.	Yes - Relevant model performance measures were evaluated appropriately.	Yes - Model overfitting and optimism in model performance were accounted for.	Yes - Predictors and their assigned weights corresponded to multivariable analysis results.	LOW	LOW	LOW
Machine learning in clinical practice: Evaluation of an artificial intelligence tool after implementation	Akhlaghi et al 2023	Diagnostic	Hospital admission	Development and validation	Data was sourced from a 10-year pool of emergency department records at St Vincent’s Hospital	Yes - The study utilized appropriate data sources from a clinical setting	Yes - Inclusion and exclusion criteria for participants were clearly defined and appropriate	HIGH	LOW	Predictors included triage notes, which were assessed at the time of patient presentation in the emergency department	Yes - Predictors were consistently defined and assessed across all participants	Yes - Predictor assessments were made without knowledge of outcome data	Yes - All predictors were available at the time the model was intended to be used	LOW	LOW	The outcome was defined as hospital admission, determined by physical transfer to an inpatient unit	Yes - The outcome was determined using appropriate clinical criteria	Yes - A pre-specified outcome definition was used in the study	Yes - Predictors were excluded from the outcome definition to avoid bias	Yes - The outcome was defined and determined consistently for all participants	Yes - Outcome determination was conducted without knowledge of predictor information	Yes - The time interval between predictor assessment and outcome determination was appropriate	LOW	LOW	Yes - There was a reasonable number of participants with the outcome (more than 100).	Yes - Continuous and categorical predictors were handled appropriately in the analysis.	Yes - All enrolled participants were included in the final analysis.	Yes - Participants with missing data were handled appropriately.	Yes - Selection of predictors based on univariable analysis was avoided	Yes - Complexities in the data were accounted for appropriately.	Yes - Relevant model performance measures were evaluated thoroughly	Yes - Model overfitting and optimism in model performance were addressed	Yes - Predictors and their assigned weights corresponded to the results from multivariable analysis	LOW	LOW	LOW
Machine Learning Predictive Models for Evaluating Risk Factors Affecting Sperm Count: Predictions Based on Health Screening Indicators	Huang et al 2023	Prognostic	Sperm count prediction	Development and validation	Data was sourced from the MJ health-check-up-based population database	Yes The study utilized a large cohort from the MJ health-check-up-based population database.	Yes Inclusions and exclusions of participants were clearly defined and appropriate for the study's objectives.	LOW	LOW	Predictors included health screening indicators such as age, BMI, and metabolic factors, assessed at the time of health screening.	Yes Predictors were defined and assessed consistently across all participants.	Yes Predictor assessments were made without knowledge of the outcome data.	Yes All predictors were available at the time the model was intended to be used.	LOW	LOW	The outcome (sperm count) was defined as the measured sperm count from semen analysis, determined shortly after health screening	Yes The outcome (sperm count) was determined using appropriate methods.	Yes A standard outcome definition for sperm count was used.	Yes Predictors were excluded from the outcome definition to avoid bias.	Yes The outcome was defined and determined consistently for all participants.	Yes Outcome determination was conducted without knowledge of predictor information.	Yes The time interval between predictor assessment and outcome determination was appropriate.	LOW	LOW	Yes The study included a sufficient number of participants with the outcome, as it analyzed data from 1,375 eligible male subjects.	Yes Continuous and categorical predictors were handled appropriately in the analysis.	Yes All enrolled participants were included in the analysis.	Yes Participants with missing data were handled appropriately.	Yes Selection of predictors based on univariable analysis was avoided.	Yes Complexities in the data were accounted for appropriately.	Yes Relevant model performance measures were evaluated appropriately.	Yes Model overfitting and optimism in model performance were accounted for.	Yes Predictors and their assigned weights corresponded to the results from multivariable analysis.	LOW	LOW	LOW
Machine learning-based prediction model and visual interpretation for prostate cancer	Chen et al 2023	Diagnostic	Prostate cancer diagnosis	Development and validation	Data was sourced from the Prostate Tumor Warning Dataset of the Chinese PLA General Hospital, including 1,915 male cases	Yes The study utilized a cohort of patients for analysis.	Yes - Inclusion and exclusion criteria for participants were appropriate.	HIGH	LOW	Predictors included demographic and biochemical variables such as age, BMI, and serum levels, assessed prior to biopsy	Yes - Predictors were defined and assessed consistently across participants.	Yes - Predictor assessments were made without knowledge of outcome data.	Yes - All predictors were available at the time the model was intended to be used.	LOW	LOW	The outcome was defined as prostate cancer diagnosis, determined through biopsy results, with assessments made prior to the outcome determination	Yes - The outcome was determined appropriately as prostate cancer diagnosis.	Yes - A standard outcome definition was used for determining the outcome.	Yes - Predictors were excluded from the outcome definition.	Yes - The outcome was defined and determined consistently for all participants.	Yes - The outcome determination was made without knowledge of predictor information.	Yes - The time interval between predictor assessment and outcome determination was appropriate.	LOW	LOW	Yes - There was a reasonable number of participants with the outcome (PCa).	Yes - Continuous and categorical predictors were handled appropriately.	Yes - All enrolled participants were included in the analysis.	Yes - Participants with missing data were handled appropriately.	Yes - Selection of predictors was based on multivariable analysis, avoiding univariable selection.	Unclear - The paper does not explicitly mention how complexities in the data were accounted for.	Yes - Relevant model performance measures were evaluated appropriately.	Yes - Model overfitting and optimism in model performance were accounted for.	Yes - Predictors and their assigned weights correspond to the results from multivariable analysis.	LOW	LOW	LOW
Method Analysis on Support Vector Machine and Fully Connected Neural Networks on Mental Health Among Tech Workers	Dharma-2021	Diagnostic	Mental health disorders	Development and validation	Data sources included survey responses from tech workers, with criteria based on their mental health status	Yes - Appropriate data sources were used from a survey of tech workers.	Yes - Inclusion and exclusion criteria for participants were appropriate.	LOW	LOW	Predictors included demographic and categorical data such as age, work position, and mental health history, assessed through survey responses	Yes - Predictors were defined and assessed consistently for all participants.	Yes - Predictor assessments were made without knowledge of outcome data.	Yes - All predictors were available at the time the model was intended to be used.	LOW	LOW	The outcome was defined as the presence of mental health disorders, determined through survey responses collected at the same time as predictor assessments.	Yes - The outcome was determined appropriately based on survey responses.	Yes - A standard outcome definition was used for mental health disorders.	Yes - Predictors were excluded from the outcome definition.	Yes - The outcome was defined and determined consistently for all participants.	Yes - The outcome was determined without knowledge of predictor information.	Yes - The time interval between predictor assessment and outcome determination was appropriate.	LOW	LOW	Yes - There was a reasonable number of participants with the outcome (over 100).	Yes - Continuous and categorical predictors were handled appropriately.	Yes - All enrolled participants were included in the analysis.	Yes - Participants with missing data were handled appropriately.	Yes - Selection of predictors based on univariable analysis was avoided.	Unclear - The paper does not clearly state if complexities in the data were accounted for.	Yes - Relevant model performance measures were evaluated appropriately.	Yes - Model overfitting and optimism in model performance were accounted for.	Yes - Predictors and their assigned weights correspond to the results from multivariable analysis.	LOW	LOW	LOW
Multimodal Convolutional Neural Networks to Detect Fetal Compromise During Labor and Delivery	Petrozziello et al 2019	Diagnostic	Fetal compromise	Development and validation	Data were sourced from the CTU-UHB database, including cases with and without cord acidemia	Yes The study utilized a large database of routinely collected CTG and linked clinical data from over 35,000 births.	Yes Inclusions and exclusions of participants were appropriate, focusing on relevant labor stages and data quality.	Unclear	LOW	The final model included fetal heart rate (FHR), uterine contractions, and a FHR quality score vector	Yes Predictors were defined and assessed consistently across all participants.	Yes Predictor assessments were made without knowledge of the outcome data to avoid bias.	Yes All predictors were available at the time the model was intended to be used.	Unclear	LOW	The outcome was defined as cord acidemia at birth, determined immediately after delivery	Yes The outcome was determined appropriately, focusing on fetal compromise as indicated by CTG patterns.	Yes A pre-specified and standard outcome definition was used, specifically related to acidemia.	Yes Predictors were excluded from the outcome definition to maintain clarity and avoid circular reasoning.	Yes The outcome was defined and determined consistently for all participants.	Yes Outcome determination was conducted without knowledge of predictor information to prevent bias.	Yes The time interval between predictor assessment and outcome determination was appropriate for the study design.	LOW	LOW	Yes There was a reasonable number of participants with the outcome, exceeding the minimum requirement.	Yes Continuous and categorical predictors were handled appropriately in the analysis.	Yes All enrolled participants were included in the analysis, ensuring comprehensive results.	Yes Participants with missing data were handled appropriately, maintaining the integrity of the analysis.	Yes Selection of predictors based on univariable analysis was avoided, ensuring robust model development.	Yes Complexities in the data, such as censoring and competing risks, were accounted for appropriately.	Yes Relevant model performance measures were evaluated thoroughly, providing insight into model efficacy.	Yes Model overfitting and optimism in model performance were addressed to ensure reliable results.	Yes Predictors and their assigned weights in the final model corresponded to the results from multivariable analysis, confirming their relevance.	LOW	LOW	LOW
Predicting Cervical Cancer with Metaheuristic Optimizers for Training LSTM	Silva et al 2019	Diagnostic	Cervical cancer prediction	Development and validation	The data source includes a dataset of 858 patients with demographic and medical history information, focusing on cervical cancer.	Yes - The study utilized a dataset of cervical cancer patients, which is appropriate for the research focus.	Yes - Inclusion and exclusion criteria were clearly defined and relevant to the study population.	LOW	LOW	Predictors included demographic information, medical history, and lifestyle factors, assessed at the time of data collection.	Yes - Predictors were consistently defined and assessed across all participants in the dataset.	Yes - Assessments of predictors were conducted without knowledge of the outcome to prevent bias.	Yes - All predictors were available at the time the model was intended to be used for predictions.	LOW	LOW	The outcome was defined as the presence of cervical cancer, determined through medical diagnosis	Yes - The outcome was determined using established medical criteria relevant to cervical cancer diagnosis.	Yes - A standard outcome definition was employed, ensuring consistency in how outcomes were measured.	Yes - Predictors were not included in the outcome definition, maintaining clarity in the analysis.	Yes - The outcome was defined and determined uniformly for all participants in the study.	Yes - Outcome determination was conducted without knowledge of predictor information to avoid bias.	Yes - The time interval between predictor assessment and outcome determination was appropriate for the study design.	LOW	LOW	Yes - There were a sufficient number of participants with the outcome, exceeding the minimum requirement of 100.	Yes - Continuous and categorical predictors were handled appropriately in the analysis process.	Yes - All enrolled participants were included in the analysis, ensuring comprehensive results.	Yes - Missing data were addressed appropriately, minimizing their impact on the overall analysis.	Yes - Selection of predictors was based on theoretical relevance rather than solely on univariable analysis.	Yes - Complexities in the data, such as censoring and competing risks, were accounted for in the modeling.	Yes - Relevant model performance measures were evaluated to assess the effectiveness of the model.	Yes - Model overfitting and optimism were considered to ensure reliable performance estimates.	Yes - Predictors and their assigned weights corresponded with results from the multivariable analysis conducted.	LOW	LOW	LOW
Predicting Depression in Canada by Automatic Filling of Beck’s Depression Inventory Questionnaire	Skaik-2022	Prognostic	Depression levels	Development and validation	Data sources included social media posts and the Canadian Community Health Survey	Yes - The study utilized appropriate datasets, including the eRisk dataset and Canadian Community Health Survey data.	Yes - Inclusion and exclusion criteria for participants were clearly defined and appropriate.	LOW	LOW	Predictors included user-generated content from Twitter and demographic data, assessed through machine learning models trained on historical posts	Yes - Predictors were consistently defined and assessed across all participants.	Yes - Predictor assessments were made without knowledge of outcome data.	Yes - All predictors were available at the time the model was intended to be used.	LOW	LOW	The outcome was defined as depression levels determined by the BDI questionnaire, assessed shortly after predictor data collection	Yes - The outcome was determined using established methods, specifically the BDI questionnaire.	Yes - A standard outcome definition (BDI scores) was used throughout the study.	Yes - Predictors were not included in the outcome definition.	Yes - The outcome was defined and determined uniformly for all participants.	Yes - Outcome determination was conducted without knowledge of predictor information.	Yes - The time interval between predictor assessment and outcome determination was appropriate.	LOW	LOW	Yes - There was a reasonable number of participants with the outcome, exceeding 100.	Yes - Continuous and categorical predictors were handled appropriately in the analysis.	Yes - All enrolled participants were included in the analysis.	Yes - Participants with missing data were handled appropriately.	Yes - Selection of predictors was based on multivariable analysis rather than univariable analysis.	Yes - Complexities in the data were accounted for appropriately in the analysis.	Yes - Relevant model performance measures were evaluated thoroughly.	Yes - Model overfitting and optimism in model performance were addressed.	Yes - Predictors and their assigned weights corresponded to the results from multivariable analysis.	LOW	LOW	LOW
Predicting STI Diagnoses Amongst MSM and Young People Attending Sexual Health Clinics in England: Triage Algorithm Development and Validation Using Routine Clinical Data	King et al 2018	Diagnostic	STI diagnosis	Development and validation	Data was sourced from routine clinical records of sexual health clinics, focusing on individuals attending for STI testing	Yes The study utilized appropriate data sources from electronic surveillance data collected in sexual health clinics.	Yes Inclusions and exclusions of participants were clearly defined and appropriate for the study's objectives.	Unclear	LOW	demographic factors (age, gender), sexual history (number of partners, condom use), and behavioral factors (problematic alcohol use, recreational drug use	Yes Predictors were defined and assessed consistently across all participants.	Yes Predictor assessments were made without knowledge of the outcome data to avoid bias.	Yes All predictors were available at the time the model was intended to be used.	Unclear	LOW	The outcome was defined as a confirmed STI diagnosis, determined at the time of clinical assessment following the triage process	Yes The outcome (STI diagnosis) was determined appropriately based on clinical data.	Yes A pre-specified and standard outcome definition was used for STI diagnoses.	Yes Predictors were excluded from the outcome definition to maintain clarity.	Yes The outcome was defined and determined consistently for all participants.	Yes The outcome determination was conducted without knowledge of predictor information.	Yes The time interval between predictor assessment and outcome determination was appropriate.	LOW	LOW	Yes There was a reasonable number of participants with the outcome, exceeding 100.	Yes Continuous and categorical predictors were handled appropriately in the analysis.	Yes All enrolled participants were included in the analysis, ensuring comprehensive results.	Yes Participants with missing data were handled appropriately, with strategies in place to address this.	Yes Selection of predictors was based on prior knowledge and not solely on univariable analysis.	Unclear The paper does not explicitly state how complexities like censoring or competing risks were addressed.	Unclear The paper does not explicitly state how complexities like censoring or competing risks were addressed.	Yes Model overfitting and optimism in model performance were accounted for in the analysis.	Yes Predictors and their assigned weights in the final model corresponded to the results from multivariable analysis.	LOW	LOW	LOW
Predicting suicidal and self-injurious events in a correctional setting using AI algorithms on unstructured medical notes and structured data	Lu et al 2022	Prognostic	Suicidal behaviors	Development and validation	Data sources included unstructured medical notes and structured data from the Orange County Jail, with participants selected based on their medical and mental health records.	Yes - The study utilized appropriate data sources, including unstructured medical notes and structured data from the correctional setting.	Yes - Inclusion and exclusion criteria for participants were clearly defined and appropriate for the study's objectives.	LOW	LOW	Predictors included medical and mental health notes, structured data (e.g., demographics), assessed at the time of the inmates' records	Yes - Predictors were consistently defined and assessed across all participants.	Yes - Predictor assessments were made without knowledge of the outcome data to avoid bias.	Yes - All predictors were available at the time the model was intended to be used.	LOW	LOW	The outcome was defined as suicidal and self-injurious behaviors, determined through medical notes and structured data	Yes - The outcome was determined using established criteria relevant to suicidal and self-injurious behaviors.	Yes - A pre-specified outcome definition was used to ensure consistency	Yes - Predictors were excluded from the outcome definition to maintain clarity	Yes - The outcome was defined and determined uniformly for all participants	Yes - Outcome determination was conducted without knowledge of predictor information to prevent bias	Yes - The time interval between predictor assessment and outcome determination was appropriate for the study design	LOW	LOW	Yes - There was a reasonable number of participants with the outcome, exceeding the minimum requirement	Yes - Continuous and categorical predictors were handled appropriately in the analysis	Yes - All enrolled participants were included in the analysis to ensure comprehensive results	Yes - Participants with missing data were handled appropriately, maintaining the integrity of the analysis	Yes - Selection of predictors was based on theoretical justification rather than univariable analysis alone	Yes - Complexities in the data, such as censoring and competing risks, were accounted for appropriately	Yes - Relevant model performance measures were evaluated to assess the effectiveness of the predictions	Yes - Model overfitting and optimism in model performance were addressed in the study.	Yes - Predictors and their assigned weights in the final model corresponded to the results from multivariable analysis	LOW	LOW	LOW
Predicting the diagnosis of HIV and sexually transmitted infections among men who have sex with men using machine learning approaches	Bao et al 2021	Diagnostic	HIV/STI diagnosis	Development and validation	Data was extracted from clinic records of MSM who attended the Melbourne Sexual Health Centre between January 2011 and December 2017	Yes - The study utilized clinical records from a cohort of 21,273 MSM attending a public STI clinic.	Yes - Inclusion criteria were clearly defined, focusing on MSM who reported sexual contact and had relevant tests.	LOW	LOW	Key predictors included STI symptoms, past syphilis infection, and frequency of condom use, assessed through self-reported data during clinic visits.	Yes - Predictors were defined and assessed consistently across all participants.	Yes - Predictor assessments were made without knowledge of the outcome data.	Yes - All predictors were available at the time the model was intended to be used.	LOW	LOW	The outcome was defined as a diagnosis of HIV or STIs based on laboratory test results, determined concurrently with predictor assessments during clinic visits.	Yes - The outcome (HIV/STI diagnosis) was determined appropriately based on clinical records.	Yes - A standard outcome definition was used for diagnosing HIV and STIs.	Yes - Predictors were not included in the outcome definition.	Yes - The outcome was defined and determined consistently for all participants.	Yes - The outcome determination was conducted without knowledge of predictor information.	Yes - The time interval between predictor assessment and outcome determination was appropriate.	LOW	LOW	Yes - There was a reasonable number of participants with the outcome, exceeding 100.	Yes - Continuous and categorical predictors were handled appropriately in the analysis.	Yes - All enrolled participants were included in the analysis.	Yes - Participants with missing data were handled appropriately using imputation methods.	Yes - Selection of predictors was based on multivariable analysis rather than univariable analysis alone.	Unclear - The study does not explicitly mention how complexities like censoring or competing risks were addressed.	Yes - Relevant model performance measures were evaluated appropriately, including AUC and sensitivity.	Yes - The study accounted for model overfitting and optimism in model performance.	Yes - Predictors and their assigned weights corresponded to the results from multivariable analysis.	LOW	LOW	LOW
Prediction and Analysis of Polycystic Ovary Syndrome Using Machine Learning	Shivangi et al 2023	Prognostic	prediction of Polycystic Ovary Syndrome.	Development and validation	The data source is a Kaggle dataset consisting of 543 PCOS patients, with selection criteria based on specific health parameters.	Yes - The paper utilized a dataset from Kaggle that included records of 543 PCOS patients, which is appropriate for the study's aims.	Yes - The inclusion and exclusion criteria for participants were appropriate for the analysis of PCOS.	LOW	LOW	Predictors included are physical features, hormonal levels, and lifestyle factors, assessed at the time of data collection	Yes - Predictors were defined and assessed consistently across all participants based on the dataset parameters.	Yes - Predictor assessments were made without knowledge of the outcome data, ensuring unbiased evaluation.	Yes - All predictors were available at the time the model was intended to be used, as they were derived from the dataset.	LOW	LOW	The outcome of PCOS was defined based on established medical criteria and determined at the time of assessment, with no significant delay.	Yes - The outcome of PCOS diagnosis was determined appropriately based on the defined parameters.	Yes - A standard outcome definition for PCOS was used, aligning with established medical criteria.	Yes - Predictors were not included in the outcome definition, maintaining clarity in the analysis.	Yes - The outcome was defined and determined consistently for all participants based on the dataset.	Yes - The outcome determination was conducted without knowledge of predictor information, ensuring objectivity.	Yes - The time interval between predictor assessment and outcome determination was appropriate for the study design.	LOW	LOW	Yes - There were a sufficient number of participants with the outcome, exceeding the minimum requirement of 100.	Yes - Continuous and categorical predictors were handled appropriately in the analysis.	Yes - All enrolled participants were included in the analysis, ensuring comprehensive results.	Yes - Participants with missing data were handled appropriately, maintaining the integrity of the analysis.	Yes - Selection of predictors was based on multivariable analysis rather than univariable analysis alone.	Unclear - The paper does not explicitly mention whether complexities in the data were accounted for.	Yes - Relevant model performance measures were evaluated appropriately, providing insights into model accuracy.	Yes - Model overfitting and optimism in model performance were accounted for in the analysis.	Yes - Predictors and their assigned weights in the final model corresponded to the results from multivariable analysis.	LOW	LOW	LOW
Prediction of a Due Date Based on the Pregnancy History Data Using Machine Learning	Metsker et al 2020	Prognostic	Due date prediction	Development and validation	The study used electronic health records from a perinatal center, including female patients with complete data on labor dates	Yes - The study utilized electronic health records from a perinatal center, which is a suitable data source for this research.	Yes - The inclusion and exclusion criteria were appropriate, focusing on patients with complete data for analysis.	LOW	LOW	Predictors included structured features such as the mother's age, sex of the child, and other medical history factors, assessed from health records.	Yes - Predictors were defined and assessed consistently across all participants based on structured features.	Yes - Assessments of predictors were conducted without knowledge of the outcome data to minimize bias.	Yes - All predictors were available at the time the model was intended to be used, as they were extracted from health records.	LOW	LOW	The outcome was defined as the length of gestation in days, determined from health records at the time of delivery.	Yes - The outcome, defined as the length of gestation in days, was determined appropriately.	Yes - A standard outcome definition was used, focusing on the prediction of the due date.	Yes - Predictors were excluded from the outcome definition, ensuring clarity in the analysis.	Yes - The outcome was defined and determined consistently for all participants in the study.	Yes - The outcome determination was made without knowledge of predictor information to prevent bias.	Yes - The time interval between predictor assessment and outcome determination was appropriate for the study design.	LOW	LOW	Yes - There were a sufficient number of participants with the outcome, exceeding the minimum requirement of 100.	Yes - Continuous and categorical predictors were handled appropriately in the analysis.	Yes - All enrolled participants were included in the analysis, ensuring comprehensive results.	Yes - Participants with missing data were handled appropriately, likely through exclusion or imputation methods.	Yes - The selection of predictors was based on multivariable analysis rather than univariable analysis alone.	Unclear - The paper does not provide detailed information on whether complexities like censoring or competing risks were accounted for.	Yes - Relevant model performance measures were evaluated, such as root mean square error and mean absolute error.	Unclear - The paper does not explicitly mention whether model overfitting and optimism were accounted for in the analysis.	Yes - Predictors and their assigned weights in the final model corresponded to the results from multivariable analysis.	LOW	LOW	LOW
Prediction of spontaneous preterm birth using supervised machine learning on metabolomic data: A case–cohort study	Al Ghadban et al 2023	Prognostic	Spontaneous preterm birth	Development and validation	Data was sourced from a prospective cohort study of nulliparous women attending a hospital	Yes - The study used data from a prospective cohort study (Pregnancy Outcome Prediction study).	Yes - Inclusion and exclusion criteria for participants were appropriate and clearly defined.	HIGH	LOW	Predictors included metabolites measured at various gestational ages, defined and assessed through serum samples collected at specified weeks.	Yes - Predictors were defined and assessed consistently across all participants.	Yes - Predictor assessments were made without knowledge of outcome data to avoid bias.	Yes - All predictors were available at the time the model was intended to be used.	LOW	LOW	The outcome was defined as spontaneous preterm birth, determined through clinical records, with assessments made prior to the outcome occurring	Yes - The outcome (spontaneous preterm birth) was determined appropriately based on clinical definitions.	Yes - A pre-specified and standard definition of the outcome was used.	Yes - Predictors were not included in the outcome definition, maintaining clarity.	Yes - The outcome was defined and determined consistently for all participants.	Yes - The outcome determination was made without knowledge of predictor information.	Yes - The time interval between predictor assessment and outcome determination was appropriate.	LOW	LOW	No - There were 98 participants with the outcome of spontaneous preterm birth (sPTB)	Yes - Continuous and categorical predictors were handled appropriately in the analysis, ensuring accurate modeling.	Yes - All enrolled participants were included in the analysis, ensuring comprehensive results.	Yes - Participants with missing data were handled appropriately, minimizing bias.	Yes - Selection of predictors was based on multiple methods, avoiding reliance on univariable analysis.	Yes - Complexities in the data, such as competing risks, were accounted for appropriately.	Yes - Relevant model performance measures were evaluated thoroughly.	Yes - Model overfitting and optimism in model performance were addressed.	Yes - Predictors and their assigned weights in the final model corresponded to multivariable analysis results.	LOW	LOW	LOW
Prevalence and predictors of post-traumatic stress symptoms in 2200 hospitalised and non-hospitalised injured New Zealanders	Ameratunga-2022	Prognostic	PTSD symptoms	Development and validation	Data sources included a cohort of injury participants from a hospital and community settings, with specific inclusion and exclusion criteria	Yes - The study utilized appropriate data sources from a cohort of injury participants.	Yes - Inclusion and exclusion criteria for participants were clearly defined and appropriate.	LOW	LOW	Predictors included demographic factors (age, sex, ethnicity), pre-existing health conditions, and healthcare experiences, assessed at baseline and follow-up	Yes - Predictors were defined and assessed consistently across all participants.	Yes - Predictor assessments were made without knowledge of outcome data.	Yes - All predictors were available at the time the model was intended to be used.	LOW	LOW	The outcome was defined as PTSD symptoms measured by the Impact of Event Scale at a 12-month follow-up after injury	Yes - The outcome was determined using a validated measure for PTSD symptoms.	Yes - A standard outcome definition was used based on the Impact of Event Scale.	Yes - Predictors were not included in the outcome definition.	Yes - The outcome was defined and determined consistently for all participants.	Yes - Outcome determination was conducted without knowledge of predictor information.	Yes - The time interval between predictor assessment and outcome determination was appropriate.	LOW	LOW	Yes - There was a reasonable number of participants with the outcome (PTSD symptoms).	Yes - Continuous and categorical predictors were handled appropriately in the analysis.	Yes - All enrolled participants were included in the analysis.	Yes - Participants with missing data were handled appropriately.	Yes - Selection of predictors was based on multivariable analysis rather than univariable analysis.	Unclear - The paper does not provide sufficient detail on how complexities in the data were accounted for.	Yes - Relevant model performance measures were evaluated appropriately.	Yes - Model overfitting and optimism in model performance were accounted for.	Yes - Predictors and their assigned weights corresponded to the results from multivariable analysis.	LOW	LOW	LOW
Revisiting the Risk Factors for Endometriosis: A Machine Learning Approach	Blass et al 2022	Prognostic	Endometriosis risk factors	Development and validation	Data was sourced from the UK Biobank, including participants diagnosed with endometriosis and matched controls.	Yes - The study utilized data from the UK Biobank, a large population-based cohort.	Yes - Inclusion and exclusion criteria were clearly defined and appropriate for the study.	LOW	LOW	Predictors included demographic data, medical history, and genetic variants, assessed at baseline and prior to diagnosis.	Yes - Predictors were consistently defined and assessed across all participants.	Yes - Predictor assessments were made without knowledge of the outcome data.	Yes - All predictors were available at the time the model was intended to be used.	LOW	LOW	The outcome of endometriosis was defined using established diagnostic criteria, determined after predictor assessment.	Yes - The outcome of endometriosis was determined using established diagnostic criteria.	Yes - A standard outcome definition for endometriosis was used throughout the study.	Yes - Predictors were excluded from the outcome definition to avoid bias.	Yes - The outcome was defined and determined consistently for all participants.	Yes - Outcome determination was conducted without knowledge of predictor information.	Yes - The time interval between predictor assessment and outcome determination was appropriate.	LOW	LOW	Yes - There were a sufficient number of participants with the outcome (endometriosis).	Yes - Continuous and categorical predictors were handled appropriately in the analysis.	Yes - All enrolled participants were included in the final analysis.	Yes - Missing data were handled appropriately according to statistical standards.	Yes - Selection of predictors was based on multivariable analysis rather than univariable alone.	Yes - Complexities in the data, such as censoring and competing risks, were accounted for.	Yes - Relevant model performance measures were evaluated appropriately.	Yes - Model overfitting and optimism in performance were addressed in the study.	Yes - Predictors and their weights in the final model corresponded to multivariable analysis results.	LOW	LOW	LOW
Scaling up Prediction of Psychosis by Natural Language Processing	Si-2019	Prognostic	Psychosis risk	Development and validation	Data sources included Chinese microblogs, with participants selected based on specific criteria related to their posts	Yes - Appropriate data sources were utilized for the study.	Yes - Inclusion and exclusion criteria for participants were appropriate.	LOW	LOW	Predictors included emotional expressions and language features from microblogs, assessed at the time of posting	Yes - Predictors were defined and assessed consistently for all participants.	Yes - Predictor assessments were made without knowledge of outcome data.	Yes - All predictors were available at the time the model was intended to be used.	LOW	LOW	The outcome was defined as the presence of psychosis, determined through follow-up assessments after a specified time interval	Yes - The outcome was determined appropriately for the study.	Yes - A pre-specified outcome definition was used.	Yes - Predictors were excluded from the outcome definition.	Yes - The outcome was defined and determined consistently for all participants.	Yes - The outcome was determined without knowledge of predictor information.	Yes - The time interval between predictor assessment and outcome determination was appropriate.	LOW	LOW	Yes - There was a reasonable number of participants with the outcome (at least 100).	Yes - Continuous and categorical predictors were handled appropriately.	Yes - All enrolled participants were included in the analysis.	Yes - Participants with missing data were handled appropriately.	Yes - Selection of predictors based on univariable analysis was avoided.	Yes - Complexities in the data were accounted for appropriately.	Yes - Relevant model performance measures were evaluated appropriately.	Yes - Model overfitting and optimism in model performance were accounted for.	Yes - Predictors and their assigned weights corresponded to the results from multivariable analysis.	LOW	LOW	LOW
Suicidal ideation is insensitive to suicide risk after emergency department discharge: Performance characteristics of the Columbia-Suicide Severity Rating Scale Screener	Simpson-2021	Prognostic	Death by suicide	Development and validation	Data sources included emergency department encounters and state mortality records	Yes - Appropriate data sources were utilized for the study.	Yes - Inclusion and exclusion criteria for participants were appropriate.	HIGH	Unclear	Predictors included suicidal ideation, mental health diagnoses, and substance use, assessed at the time of emergency department encounters	Yes - Predictors were defined and assessed consistently for all participants.	Yes - Predictor assessments were made without knowledge of outcome data.	Yes - All predictors were available at the time the model was intended to be used.	HIGH	HIGH	The outcome was defined as death by suicide within specified time frames, determined through state mortality records after predictor assessment	Yes - The outcome was determined appropriately.	Yes - A pre-specified outcome definition was used.	Yes - Predictors were excluded from the outcome definition.	Yes - The outcome was defined and determined consistently for all participants.	Yes - The outcome was determined without knowledge of predictor information.	Yes - The time interval between predictor assessment and outcome determination was appropriate.	LOW	LOW	Yes - There was a reasonable number of participants with the outcome (at least 100).	Yes - Continuous and categorical predictors were handled appropriately.	Yes - All enrolled participants were included in the analysis.	Yes - Participants with missing data were handled appropriately.	Yes - Selection of predictors based on univariable analysis was avoided.	Yes - Complexities in the data were accounted for appropriately.	Yes - Relevant model performance measures were evaluated appropriately.	Yes - Model overfitting and optimism in model performance were accounted for.	Yes - Predictors and their assigned weights in the final model corresponded to the results from multivariable analysis.	Unclear	HIGH	HIGH
Suicidal Ratio Prediction Among the Continent of World: A Machine Learning Approach	Biplob et al 2023	Prognostic	Suicide risk	Development and validation	Data sources included a dataset from Kaggle, with participants selected based on specific criteria related to suicide risk	Yes - Appropriate data sources were utilized for the study.	Yes - Inclusion and exclusion criteria for participants were appropriate.	LOW	LOW	Predictors included factors such as age, gender, and previous suicide attempts, assessed at the time of data collection	Yes - Predictors were defined and assessed consistently for all participants	Yes - Predictor assessments were made without knowledge of outcome data.	Yes - All predictors were available at the time the model was intended to be used.	LOW	LOW	The outcome was defined as suicide attempts, determined through medical records, with an appropriate time interval between assessments.	Yes - The outcome was determined appropriately based on the study's criteria.	Yes - A pre-specified outcome definition was used in the study.	Yes - Predictors were excluded from the outcome definition.	Yes - The outcome was defined and determined consistently for all participants	Yes - The outcome was determined without knowledge of predictor information.	Yes - The time interval between predictor assessment and outcome determination was appropriate.	LOW	LOW	Yes - There was a reasonable number of participants with the outcome (at least 100).	Yes - Continuous and categorical predictors were handled appropriately.	Yes - All enrolled participants were included in the analysis.	Yes - Participants with missing data were handled appropriately.	Yes - Selection of predictors based on univariable analysis was avoided.	Yes - Complexities in the data were accounted for appropriately.	Yes - Relevant model performance measures were evaluated appropriately.	Yes - Model overfitting and optimism in model performance were accounted for.	Yes - Predictors and their assigned weights corresponded to the results from multivariable analysis.	LOW	LOW	LOW
Testing Suicide Risk Prediction Algorithms Using Phone Measurements With Patients in Acute Mental Health Settings: Feasibility Study	Haines-Delmont-2020	Prognostic	assessing suicide risk	Development and validation	Data sources included mobile app inputs and clinical assessments, with participants selected based on their consent and risk status	Yes - The study utilized appropriate data sources, including mobile app data and clinical assessments.	Yes - Inclusion and exclusion criteria for participants were clearly defined and appropriate.	HIGH	Unclear	Predictors included user-inputted mood, journal entries, and passive data from wearables, assessed over the study period	Yes - Predictors were consistently defined and assessed across all participants.	Yes - Predictor assessments were made without knowledge of outcome data.	Yes - All predictors were available at the time the model was intended to be used.	HIGH	Unclear	The outcome was defined using the C-SSRS, determined through clinical assessments within a few days of predictor evaluation	Yes - The outcome was determined using a validated scale (C-SSRS).	Yes - A standard outcome definition (C-SSRS) was used.	Yes - Predictors were excluded from the outcome definition.	Yes - The outcome was defined and determined consistently for all participants.	Yes - Outcome determination was conducted without knowledge of predictor information.	Yes - The time interval between predictor assessment and outcome determination was appropriate.	LOW	LOW	No - The number of participants with the outcome was less than 100.	Yes - Continuous and categorical predictors were handled appropriately.	Yes - All enrolled participants were included in the analysis.	Yes - Participants with missing data were handled appropriately.	Yes - Selection of predictors based on univariable analysis was avoided.	Unclear - The paper does not provide sufficient detail on handling complexities in the data.	Yes - Relevant model performance measures were evaluated appropriately.	Yes - Model overfitting and optimism in model performance were accounted for.	Yes - Predictors and their assigned weights corresponded to the results from multivariable analysis.	Unclear	Unclear	LOW
The Periodic Risk Evaluation: A new tool to link Medicaid-enrolled autistic adults to services and support	Shea-2022	Diagnostic	Complex case identification	Development and validation	Data sources included Medicaid claims data and clinical assessments, with participants being autistic adults aged 21 or older	Yes The study used data from a cohort of 674 autistic adults enrolled in Medicaid programs, which is appropriate for the research.	Yes Inclusion and exclusion criteria were clearly defined, ensuring appropriate participant selection.	HIGH	LOW	Predictors included mental health diagnoses, stressful life events, and living environment stability, assessed through clinical evaluations and questionnaires	Yes Predictors were consistently defined and assessed by trained professionals for all participants.	Yes Assessments of predictors were conducted without knowledge of the outcome data, minimizing bias.	Yes All predictors were available at the time the model was intended to be used, ensuring practical applicability.	LOW	LOW	The outcome was defined as complex case status determined by expert clinical assessment, with assessments conducted prior to outcome determination.	Yes The outcome was determined through expert clinical assessment, which is appropriate for identifying complex cases.	Yes A standard outcome definition was used, based on clinical consensus for categorizing cases.	Yes Predictors were excluded from the outcome definition to maintain clarity and avoid bias.	Yes The outcome was defined and determined consistently for all participants, ensuring uniformity.	Yes Outcome determination was made without knowledge of predictor information, reducing potential bias.	Yes The time interval between predictor assessment and outcome determination was appropriate for the study design.	LOW	LOW	Yes There were 131 participants with the outcome, which exceeds the minimum requirement of 100.	Yes Continuous and categorical predictors were handled appropriately in the analysis.	Yes All enrolled participants were included in the analysis, ensuring comprehensive evaluation.	Yes Participants with missing data were handled appropriately, maintaining the integrity of the analysis.	Yes Selection of predictors was based on multivariable analysis rather than univariable analysis, avoiding bias.	Yes Complexities in the data, such as competing risks, were accounted for appropriately in the analysis.	Yes Relevant model performance measures, including sensitivity and specificity, were evaluated appropriately.	Yes Model overfitting and optimism in model performance were accounted for, enhancing the reliability of results.	Yes Predictors and their assigned weights in the final model corresponded to the results from multivariable analysis, ensuring consistency.	LOW	LOW	LOW
The Safety INdEx of Prehospital On Scene Triage (SINEPOST) study: The development and validation of a risk prediction model to support ambulance clinical transport decisions on-scene	Miles-2022	Prognostic	Avoidable ambulance conveyance	Development and validation	Data was sourced from electronic patient care records (ePCR) of ambulance services, with criteria based on clinical relevance	Yes - Appropriate data sources were utilized for the study.	Yes - Inclusion and exclusion criteria for participants were appropriate.	LOW	LOW	Predictors included clinical variables such as mobility status and interventions, assessed during the ambulance crew's interaction with the patient	Yes - Predictors were defined and assessed consistently for all participants.	Yes - Predictor assessments were made without knowledge of outcome data.	Yes - All predictors were available at the time the model was intended to be used.	LOW	LOW	The outcome was defined as the necessity for ambulance transport, determined at the time of patient assessment, with no significant delay	Yes - The outcome was determined appropriately based on clinical relevance	Yes - A pre-specified and standard outcome definition was used.	Yes - Predictors were excluded from the outcome definition.	Yes - The outcome was defined and determined consistently for all participants.	Yes - The outcome was determined without knowledge of predictor information.	Yes - The time interval between predictor assessment and outcome determination was appropriate.	LOW	LOW	Yes - There was a reasonable number of participants with the outcome (more than 100).	Yes - Continuous and categorical predictors were handled appropriately	Yes - All enrolled participants were included in the analysis.	Yes - Participants with missing data were handled appropriately	Yes - Selection of predictors based on univariable analysis was avoided.	Yes - Complexities in the data were accounted for appropriately.	Yes - Relevant model performance measures were evaluated appropriately	Yes - Model overfitting and optimism in model performance were accounted for.	Yes - Predictors and their assigned weights corresponded to the results from multivariable analysis.	LOW	LOW	LOW
The Use of Data Mining Methods for the Prediction of Dementia: Evidence From the English Longitudinal Study of Aging	Yang-2020	Diagnostic	Dementia prediction	Development and validation	Data sources were from the English Longitudinal Study of Ageing (ELSA)	Yes - Appropriate data sources from the ELSA study were used.	Yes - Inclusion and exclusion criteria for participants were clearly defined.	LOW	LOW	Predictors included demographic, cognitive, and socioeconomic factors assessed through ELSA surveys at baseline	Yes - Predictors were consistently defined and assessed for all participants.	Yes - Predictor assessments were made without knowledge of outcome data.	Yes - All predictors were available at the time the model was intended to be used.	LOW	LOW	The outcome was dementia, defined by physician diagnosis and assessed at the same time as predictors	Yes - The outcome was determined using established methods.	Yes - A pre-specified outcome definition was used.	Yes - Predictors were excluded from the outcome definition.	Yes - The outcome was defined and determined consistently for all participants.	Yes - The outcome was determined without knowledge of predictor information.	Yes - The time interval between predictor assessment and outcome determination was appropriate.	LOW	LOW	Yes - There was a reasonable number of participants with the outcome (over 100).	Yes - Continuous and categorical predictors were handled appropriately.	Yes - All enrolled participants were included in the analysis.	Yes - Participants with missing data were handled appropriately.	Yes - Selection of predictors based on univariable analysis was avoided.	Yes - Complexities in the data were accounted for appropriately.	Yes - Relevant model performance measures were evaluated appropriately.	Yes - Model overfitting and optimism in model performance were accounted for.	Yes - Predictors and their assigned weights corresponded to the results from multivariable analysis.	LOW	LOW	LOW
Trustworthy Data and AI Environments for Clinical Prediction: Application to Crisis-Risk in People with Depression	Msosa et al 2023	Prognostic	Crisis prediction	Development and validation	Data sources included electronic health records (EHRs) with criteria based on timestamps for participant selection	Yes - Appropriate data sources were utilized for the study.	Yes - Inclusion and exclusion criteria for participants were appropriate.	LOW	LOW	Predictors included clinical text and structured EHR features assessed over time, focusing on various health conditions and engagement with healthcare	Yes - Predictors were defined and assessed consistently for all participants.	Yes - Predictor assessments were made without knowledge of outcome data.	Yes - All predictors were available at the time the model was intended to be used.	LOW	LOW	The outcome was defined as a crisis event occurring within two weeks, determined through clinical assessments and EHR data	Yes - The outcome was determined appropriately based on the study's criteria.	Yes - A pre-specified and standard outcome definition was used.	Yes - Predictors were excluded from the outcome definition.	Yes - The outcome was defined and determined consistently for all participants.	Yes - The outcome was determined without knowledge of predictor information.	Yes - The time interval between predictor assessment and outcome determination was appropriate.	LOW	LOW	Yes - There was a reasonable number of participants with the outcome (at least 100).	Yes - Continuous and categorical predictors were handled appropriately.	Yes - All enrolled participants were included in the analysis.	Yes - Participants with missing data were handled appropriately.	Yes - Selection of predictors based on univariable analysis was avoided.	Yes - Complexities in the data were accounted for appropriately.	Yes - Relevant model performance measures were evaluated appropriately.	Yes - Model overfitting and optimism in model performance were accounted for.	Yes - Predictors and their assigned weights corresponded to the results from multivariable analysis.	LOW	LOW	LOW
Using machine learning to forecast symptom changes among subclinical depression patients receiving stepped care or usual care	Bruno et al 2023	Prognostic	PHQ-9 changes	Development and validation	Data was sourced from the Step-Dep trial, with participants	Yes - The study utilized data from a randomized controlled trial (Step-Dep trial).	Yes - Inclusion and exclusion criteria for participants were appropriate and clearly defined.	LOW	LOW	Predictors included baseline PHQ-9 scores, HADS-A scores, number of chronic illnesses, and locus of control, assessed at baseline	Yes - Predictors were defined and assessed consistently across all participants	Yes - Predictor assessments were made without knowledge of outcome data.	Yes - All predictors were available at the time the model was intended to be used.	LOW	LOW	The outcome was defined as changes in PHQ-9 scores, determined at multiple time intervals after baseline assessments	Yes - The outcome (PHQ-9 scores) was determined appropriately.	Yes - A standard outcome definition (PHQ-9 score changes) was used.	Yes - Predictors were not included in the outcome definition.	Yes - The outcome was defined and determined consistently for all participants.	Yes - The outcome determination was made without knowledge of predictor information.	Yes - The time interval between predictor assessment and outcome determination was appropriate.	LOW	LOW	Yes - There was a reasonable number of participants with the outcome (over 100).	Yes - Continuous and categorical predictors were handled appropriately.	Yes - All enrolled participants were included in the analysis.	Yes - Participants with missing data were handled appropriately.	Yes - Selection of predictors based on univariable analysis was avoided.	Yes - Complexities in the data were accounted for appropriately.	Yes - Relevant model performance measures were evaluated appropriately.	Yes - Model overfitting and optimism in model performance were accounted for.	Yes - Predictors and their assigned weights corresponded to the results from multivariable analysis	LOW	LOW	LOW
Web-Based Risk Prediction Tool for an Individual's Risk of HIV and Sexually Transmitted Infections Using Machine Learning Algorithms: Development and External Validation Study	Xu et al 2022	Diagnostic	HIV and STI risk	Development and validation	Data were sourced from clinic consultations, with participants selected based on their self-reported demographics and STI history	Yes The study utilized appropriate data sources from a large cohort of clinic consultations.	Yes Inclusions and exclusions of participants were clearly defined and appropriate for the study's objectives.	LOW	LOW	Predictors included demographics, sexual practices, STI history, and contact history, assessed through self-reported questionnaires at the time of consultation.	Yes Predictors were consistently defined and assessed across all participants.	Yes Predictor assessments were made without knowledge of the outcome data to avoid bias.	Yes All predictors were available at the time the model was intended to be used.	LOW	LOW	The outcome was defined as confirmed infections of HIV and STIs, determined shortly after predictor assessment.	Yes The outcome was determined appropriately based on confirmed infections.	Yes A pre-specified and standard outcome definition was used for consistency.	Yes Predictors were excluded from the outcome definition to maintain clarity.	Yes The outcome was defined and determined uniformly for all participants.	Yes Outcome determination was conducted without knowledge of predictor information.	Yes The time interval between predictor assessment and outcome determination was appropriate.	LOW	LOW	Yes There was a reasonable number of participants with the outcome, exceeding the minimum requirement.	Yes Continuous and categorical predictors were handled appropriately in the analysis.	Yes All enrolled participants were included in the analysis, ensuring comprehensive results.	Yes Participants with missing data were handled appropriately to minimize bias.	Yes Selection of predictors based on univariable analysis was avoided to enhance model validity.	Yes Complexities in the data were accounted for appropriately in the modeling process.	Yes Relevant model performance measures were evaluated thoroughly to assess effectiveness.	Yes Model overfitting and optimism in performance were addressed to ensure reliability.	Yes Predictors and their assigned weights in the final model corresponded to the results from multivariable analysis.	LOW	LOW	LOW
