# Supplementary material for: Artificial intelligence-based risk assessment tools for sexual, reproductive and mental health: a systematic review
Source: BMC Med Inform Decis Mak. 2025 Mar 17;25:132. doi: 10.1186/s12911-025-02864-5 (PMC11912754; doi:10.1186/s12911-025-02864-5)
Supplement: Supplementary file 4 — Additional file 4. Included studies Risk of Bias. [file 12911_2025_2864_MOESM4_ESM.xlsx]

## Sheet: Sheet1
		Studies	PATIENT SELECTION					INDEX TEST(S)				REFERENCE STANDARD				FLOW AND TIMING
Reference	Author & Publication Year		Was a consecutive or random sample of patients enrolled?	Was a case-control design avoided?	Did the study avoid inappropriate exclusions?	PATIENT SELECTION ROB	Patient Selection Applicability Concern	Were the index test results interpreted without knowledge of the results of the reference standard?	If a threshold was used, was it pre-specified?	INDEX TEST(S) ROB	INDEX TEST(S) Applicability Concern	Is the reference standard likely to correctly classify the target condition?	Were the reference standard results interpreted without knowledge of the results of the index test?	REFERENCE STANDARD ROB	REFERENCE STANDARD Applicability Concern	Was there an appropriate interval between index test(s) and reference standard?	Did all patients receive a reference standard?	Did patients receive the same reference standard?	Were all patients included in the analysis?	FLOW AND TIMING ROB
41	Nsugbe et al2022	On the use of spectroscopy, prediction machines and cybernetics for an affordable and proactive care approach for endometrial cancer	Yes	Yes	Yes	LOW	LOW	Unclear	Unclear	Unclear	LOW	Yes	Unclear	LOW	LOW	Yes	Yes	Yes	Yes	LOW
40	Bendifallah et al2022	Machine learning algorithms as new screening approach for patients with endometriosis	Yes	Yes	Unclear	LOW	LOW	Unclear	Yes	Unclear	LOW	Yes	Unclear	LOW	LOW	Unclear	Yes	Yes	Yes	Unclear
34	Li et al 2022	Improving preeclampsia risk prediction by modeling pregnancy trajectories from routinely collected electronic medical record data	Yes	Yes	Unclear	LOW	LOW	Yes	Unclear	LOW	LOW	Yes	Yes	LOW	LOW	Unclear	Yes	Yes	Unclear	LOW
26	Shen et al 2023	Cost-effectiveness of artificial intelligence-assisted liquid-based cytology testing for cervical cancer screening in China	Unclear	Yes	Unclear	Unclear	Unclear	Unclear	Unclear	Unclear	Unclear	Yes	Unclear	LOW	LOW	Unclear	Unclear	Unclear	Unclear	Unclear
66	Martinez-Eguiluz-2023	Diagnostic classification of Parkinson’s disease based on non-motor manifestations and machine learning strategies	Yes	No	Unclear	LOW	LOW	Unclear	Unclear	Unclear	LOW	Yes	Unclear	LOW	LOW	Unclear	Yes	Yes	Yes	Unclear
78	Chen-2020	Early short-term prediction of emergency department length of stay using natural language processing for low-acuity outpatients	Yes	Yes	Yes	LOW	LOW	Unclear	Unclear	Unclear	LOW	Yes	Unclear	LOW	LOW	Unclear	Yes	Yes	Yes	LOW
56	Berge et al 2023	Designing for Control in Nurse-AI Collaboration During Emergency Medical Calls	Unclear	Yes	Unclear	Unclear	Unclear	Unclear	Unclear	Unclear	Unclear	Unclear	Unclear	Unclear	Unclear	Unclear	Unclear	Unclear	Unclear	Unclear
72	van der Schyff-2023	Providing Self-Led Mental Health Support Through an Artificial Intelligence-Powered Chat Bot (Leora) to Meet the Demand of Mental Health Care	Unclear	Yes	Unclear	Unclear	Unclear	Unclear	Unclear	Unclear	Unclear	Yes	Unclear	Unclear	LOW	Unclear	Unclear	Unclear	Unclear	Unclear
76	Howard-2020	Transfer Learning for Risk Classification of Social Media Posts: Model Evaluation Study	Unclear	Yes	Unclear	Unclear	LOW	Unclear	Yes	Unclear	LOW	Yes	Unclear	Unclear	LOW	Unclear	Yes	Yes	Unclear	Unclear
54	Popat et al 2023	Embracing the uncertainty in human-machine collaboration to support clinical decision-making for mental health conditions	Unclear	Yes	Unclear	Unclear	Unclear	Unclear	Unclear	Unclear	Unclear	Yes	Unclear	Unclear	Unclear	Unclear	Unclear	Unclear	Unclear	Unclear
77	Ferraro et al2020	Lightme: analysing language in internet support groups for mental health	Unclear	Yes	Unclear	LOW	LOW	Unclear	Unclear	Unclear	Unclear	Yes	Unclear	LOW	LOW	Unclear	Unclear	Unclear	Unclear	Unclear
64	McCosker et al 2023	Moderating mental health: Addressing the human–machine alignment problem through an adaptive logic of care	Unclear	Unclear	Unclear	Unclear	Unclear	Unclear	Unclear	Unclear	Unclear	Unclear	Unclear	Unclear	Unclear	Unclear	Unclear	Unclear	Unclear	Unclear
63	Sun et al2022	Exploring the Effects of Interactive Dialogue in Improving User Control for Explainable Online Symptom Checkers	Yes	Yes	Unclear	LOW	LOW	Unclear	Unclear	LOW	LOW	Yes	Unclear	LOW	LOW	Unclear	Yes	Yes	Yes	Unclear
58	Singh et al 2018	Automatic assessment of mental health using phone metadata	No	Yes	Unclear	LOW	Unclear	Unclear	Unclear	Unclear	Unclear	Yes	Unclear	LOW	LOW	Unclear	Yes	Yes	No	Unclear
49	Foltz et al 2022	Reflections on the nature of measurement in language-based automated assessments of patients' mental state and cognitive function	Unclear	Yes	Unclear	Unclear	Unclear	Unclear	Unclear	Unclear	Unclear	Yes	Unclear	Unclear	LOW	Unclear	Unclear	Unclear	Unclear	Unclear
80	Wang et al 2019	Assessing depression risk in Chinese microblogs: a corpus and machine learning methods	Unclear	Yes	Unclear	Unclear	LOW	Unclear	Unclear	Unclear	LOW	Yes	Unclear	LOW	LOW	Unclear	Unclear	Unclear	Unclear	Unclear
