# Supplementary material for: Artificial intelligence-based risk assessment tools for sexual, reproductive and mental health: a systematic review
Source: BMC Med Inform Decis Mak. 2025 Mar 17;25:132. doi: 10.1186/s12911-025-02864-5 (PMC11912754; doi:10.1186/s12911-025-02864-5)
Supplement: Supplementary file 5 — Additional file 5. Algorithm checklist. [file 12911_2025_2864_MOESM5_ESM.xlsx]

## Sheet: Sheet1
Publications	Random Forest (RF)	Gradient Boosting(GB)	Naive Bayes(NB)	SVM	Logistic Regression (LR)	Decision Tree (DT)	XG Boost	Linear Regression	KNN	LDA	Probit Regression (PR)	Generalised Boosted Model(GBM)	DBSCAN	LSTM	KARA	NLP	Deep Learning (DL)	Ensemble Model	Neural Network (NN)	Markov Model	RNN	BERT	CNN	CART	Transformer	Leora Model	Poisson Model	Transfer Learning Model	Not Mentioned
[23]	ü		ü		ü
[24]	ü	ü			ü
[25]	ü			ü						ü		ü
[26]	ü	ü	ü	ü	ü	ü			ü	ü
[27]													ü
[28]											ü
[29]														ü
[30]	ü			ü	ü	ü
[31]															ü	ü	ü
[32]					ü			ü								ü
[33]	ü				ü		ü
[34]	ü			ü			ü	ü	ü							ü		ü
[35]								ü								ü
[36]	ü	ü				ü
[37]																ü						ü
[38]				ü					ü	ü									ü
[39]					ü
[40]																				ü
[41]	ü						ü					ü					ü
[42]	ü				ü		ü												ü
[43]		ü			ü		ü
[44]																													ü
[45]																											ü
[46]	ü						ü		ü
[47]		ü														ü
[48]																					ü	ü
[49]																													ü
[50]																	ü				ü	ü
[51]																												ü
[52]				ü
[53]									ü
[54]																										ü
[55]							ü
[56]							ü
[57]		ü		ü	ü
[58]							ü
[59]	ü			ü		ü
[60]	ü
[61]	ü	ü					ü	ü
[62]	ü		ü		ü			ü				ü					ü
[63]		ü										ü
[64]	ü						ü
[65]																													ü
[66]	ü	ü												ü
[67]				ü																			ü
[68]																							ü
[69]	ü			ü	ü
[70]																						ü						ü
[71]	ü	ü		ü	ü	ü													ü
[72]					ü			ü									ü
[73]														ü								ü			ü
[74]	ü			ü
[75]	ü			ü	ü	ü		ü						ü					ü		ü	ü	ü		ü
[76]	ü				ü		ü		ü
[77]	ü		ü	ü	ü				ü
[78]	ü		ü			ü													ü
[79]							ü	ü														ü
[80]	ü	ü	ü	ü	ü	ü	ü		ü			ü							ü
[81]																							ü
[82]																								ü
[83]																													ü
[84]	ü			ü		ü
[85]					ü				ü
