# Supplementary material for: Artificial intelligence-based risk assessment tools for sexual, reproductive and mental health: a systematic review
Source: BMC Med Inform Decis Mak. 2025 Mar 17;25:132. doi: 10.1186/s12911-025-02864-5 (PMC11912754; doi:10.1186/s12911-025-02864-5)
Supplement: Supplementary file 6 — Additional file 6. Matrics checklist. [file 12911_2025_2864_MOESM6_ESM.xlsx]

## Sheet: Sheet1
Publications	Accuracy	Precision	Recall	F1-score	AUC	Specificity	Negative predictive value	Likelihood ratio	C-index	Bayesian statistical tests	Gower distance	Mean squared error (MSE) /RMSE	Mean absolute error (MAE)	Correlation coefficient	Incremental cost-effectiveness ratios (ICER)	Others Metrics	Not mentioned
[23]	ü			ü	ü
[24]		ü	ü		ü	ü	ü	ü
[25]					ü				ü
[26]	ü	ü	ü	ü						ü
[27]											ü
[28]								ü
[29]	ü
[30]	ü
[31]		ü	ü		ü				ü
[32]																	ü
[33]	ü	ü	ü		ü	ü	ü
[34]			ü		ü	ü
[35]												ü	ü
[36]													ü	ü
[37]	ü		ü			ü
[38]	ü		ü		ü	ü
[39]			ü			ü			ü
[40]			ü			ü									ü
[41]	ü	ü	ü		ü	ü	ü					ü
[42]	ü	ü	ü			ü	ü
[43]	ü	ü		ü	ü	ü	ü
[44]																	ü
[45]																ü
[46]	ü	ü	ü	ü
[47]		ü	ü	ü	ü
[48]	ü	ü	ü	ü	ü
[49]		ü	ü	ü
[50]	ü	ü	ü	ü	ü
[51]				ü
[52]				ü
[53]	ü				ü
[54]																ü
[55]		ü			ü	ü	ü
[56]		ü	ü		ü
[57]		ü		ü	ü	ü	ü
[58]	ü		ü		ü	ü
[59]			ü	ü	ü	ü
[60]													ü
[61]												ü				ü
[62]			ü		ü	ü
[63]		ü			ü	ü	ü
[64]	ü				ü
[65]			ü		ü	ü
[66]	ü	ü	ü		ü	ü										ü
[67]	ü	ü	ü	ü
[68]	ü			ü												ü
[69]	ü	ü	ü	ü	ü
[70]		ü	ü	ü
[71]	ü	ü	ü	ü	ü	ü
[72]	ü		ü
[73]	ü
[74]																ü
[75]	ü	ü	ü	ü
[76]																ü
[77]		ü	ü	ü
[78]	ü	ü			ü
[79]		ü	ü	ü	ü
[80]		ü	ü	ü	ü
[81]			ü		ü
[82]																	ü
[83]																ü
[84]	ü	ü	ü	ü
[85]		ü
